# Supplementary material for: A machine learning-based approach to ERα bioactivity and drug ADMET prediction
Source: Front Genet. 2023 Jan 4;13:1087273. doi: 10.3389/fgene.2022.1087273 (PMC9845410; doi:10.3389/fgene.2022.1087273)
Supplement: Supplementary file 2 [file DataSheet1.ZIP]

Archive with 5 entries (5 files):
- ERa┴_activity.xlsx
- Molecular_Descriptor.xlsx
- ╖╓╫╙├Φ╩÷╖√║1⁄4╥σ╜Γ╩═.xlsx
- ┐╣╥╚╧┘░⌐║≥╤í╥⌐╬∩╡─╙┼╗»╜¿─ú.docx
- ADMET.xlsx
