# Supplementary material for: A machine learning-based approach to ERα bioactivity and drug ADMET prediction
Source: Front Genet. 2023 Jan 4;13:1087273. doi: 10.3389/fgene.2022.1087273 (PMC9845410; doi:10.3389/fgene.2022.1087273)
Supplement: Supplementary file 2 [file DataSheet1.ZIP › ADMET.xlsx]

## Sheet: training
SMILES	Caco-2	CYP3A4	hERG	HOB	MN
Oc1ccc2O[C@H]([C@H](Sc2c1)C3CCCC3)c4ccc(OCCN5CCCCC5)cc4	0	1	1	0	0
Oc1ccc2O[C@H]([C@H](Sc2c1)C3CCCCCC3)c4ccc(OCCN5CCCCC5)cc4	0	1	1	0	0
Oc1ccc(cc1)[C@H]2Sc3cc(O)ccc3O[C@H]2c4ccc(OCCN5CCCCC5)cc4	0	1	1	0	1
Oc1ccc2O[C@H]([C@@H](CC3CCCCC3)Sc2c1)c4ccc(OCCN5CCCCC5)cc4	0	1	1	0	0
Oc1ccc2O[C@H]([C@@H](Cc3ccccc3)Sc2c1)c4ccc(OCCN5CCCCC5)cc4	0	1	1	0	0
Oc1ccc2O[C@H]([C@H](Sc2c1)c3ccncc3)c4ccc(OCCN5CCCCC5)cc4	0	1	1	0	1
Oc1ccc(cc1)C2=Cc3cc(O)ccc3C24Cc5ccc(OCCN6CCCCC6)cc5C4	0	1	1	0	1
Oc1ccc2O[C@H]([C@H](Sc2c1)c3occc3)c4ccc(OCCN5CCCCC5)cc4	0	1	1	0	1
Oc1ccc(cc1)C2=Cc3cc(O)ccc3C24Cc5ccccc5C4	0	1	0	0	0
Oc1ccc(cc1)C2=Cc3cc(O)ccc3C24C(=O)c5ccccc5C4=O	0	1	0	1	1
Oc1ccc(cc1)C2=Cc3cc(O)ccc3C24C(=O)c5ccc(OCCN6CCCCC6)cc5C4=O	0	1	0	0	1
Oc1cccc(c1)C2=Cc3cc(O)ccc3C24Cc5ccccc5C4	1	1	0	0	0
CC(C)(C)[C@H]1Sc2cc(O)ccc2O[C@H]1c3ccc(OCCN4CCCCC4)cc3	1	1	1	0	0
Oc1ccc2O[C@H]([C@H](Sc2c1)C3CCCCC3)c4ccc(OCCN5CCCCC5)cc4	0	1	1	0	0
Oc1ccc2O[C@H]([C@H](Sc2c1)c3cccnc3)c4ccc(OCCN5CCCCC5)cc4	0	1	1	0	1
CC(C)C[C@H]1Sc2cc(O)ccc2O[C@H]1c3ccc(OCCN4CCCCC4)cc3	1	1	1	0	0
Oc1ccc(C[C@H]2Sc3cc(O)ccc3O[C@H]2c4ccc(OCCN5CCCCC5)cc4)cc1	0	1	1	0	1
CC(C)[C@H]1Sc2cc(O)ccc2O[C@H]1c3ccc(OCCN4CCCCC4)cc3	1	1	1	0	0
Oc1cccc(c1)C2=Cc3cc(O)ccc3C24C(=O)c5ccccc5C4=O	0	1	0	1	1
Oc1ccc2O[C@H]([C@H](Sc2c1)c3cccs3)c4ccc(OCCN5CCCCC5)cc4	0	1	1	0	0
Oc1ccc2O[C@H]([C@@H](CC3CCCC3)Sc2c1)c4ccc(OCCN5CCCCC5)cc4	0	1	1	0	0
Oc1ccc(cc1)c2sc3cc(O)ccc3c2C(=O)c4ccc(OCCN5CCCCC5)cc4	0	1	0	0	1
Oc1ccc(cc1)[C@H]2Sc3cc(O)ccc3O[C@H]2c4ccc(COCCN5CCCCC5)cc4	0	1	1	0	1
Oc1ccc(cc1)[C@H]2Sc3cc(O)ccc3O[C@H]2c4ccc(cc4)C5=CCNCC5	0	1	1	0	0
CN1CCN(CC1)c2ccc(cc2)[C@@H]3Oc4ccc(O)cc4S[C@@H]3c5ccc(O)cc5	0	1	1	0	1
Oc1ccc(cc1)[C@H]2Sc3cc(O)ccc3O[C@H]2CCCN4CCCCC4	0	1	1	0	1
Oc1ccc(cc1)[C@H]2Sc3cc(O)ccc3O[C@H]2c4ccc(CCCN5CCCCC5)cc4	0	1	1	0	1
CN1CCCN(CC1)c2ccc(cc2)[C@@H]3Oc4ccc(O)cc4S[C@@H]3c5ccc(O)cc5	0	1	1	0	1
Oc1ccc(cc1)[C@H]2Sc3cc(O)ccc3O[C@H]2c4ccc(cc4)C5CCNCC5	0	0	1	0	0
CCN1CCN(CC1)c2ccc(cc2)[C@@H]3Oc4ccc(O)cc4S[C@@H]3c5ccc(O)cc5	0	1	1	0	1
Oc1ccc(cc1)[C@H]2Sc3cc(O)ccc3O[C@H]2c4ccc(cc4)N5CCNCC5	0	1	1	0	1
Oc1ccc(cc1)[C@H]2Sc3cc(O)ccc3O[C@H]2c4ccc(CN5CCCCC5)cc4	0	1	1	0	1
Oc1ccc(cc1)[C@H]2Sc3cc(O)ccc3O[C@H]2c4ccc(cc4)N5CCCNCC5	0	1	1	0	1
C[C@]12CC[C@H]3[C@@H](CCc4cc(O)ccc34)[C@@H]1CC[C@@H]2O	1	1	1	0	0
CCCCN(C)C(=O)CCCCCCCCCCS[C@@H]1[C@H](O)c2cc(O)ccc2[C@H]3CC[C@]4(C)[C@@H](O)CC[C@H]4[C@H]13	0	1	0	0	1
CC\C(=C(/c1ccccc1)\c2ccc(\C=C\C(=O)O)cc2)\c3ccccc3	0	0	1	1	0
C[C@]12CC[C@H]3[C@@H]([C@H](Sc4ccc(Br)cc4)C(O)c5cc(O)ccc35)[C@@H]1CC[C@@H]2O	0	1	1	0	0
C[C@]12CC[C@H]3[C@@H]([C@@H](Cc4cc(O)ccc34)Sc5ccc(\C=C\C(=O)O)cc5)[C@@H]1CC[C@@H]2O	0	1	1	0	0
CN(C)C(=O)\C=C\c1ccc(S[C@@H]2Cc3cc(O)ccc3[C@H]4CC[C@]5(C)[C@@H](O)CC[C@H]5[C@H]24)cc1	0	1	1	0	0
CCCCN(C)C(=O)CCCCCCCCCCS[C@H]1[C@@H]2[C@H](CC[C@]3(C)[C@@H](O)CC[C@@H]23)c4ccc(O)cc4C1=O	0	1	0	0	1
C[C@]12CC[C@H]3[C@@H]([C@H](CCCCCCCCCS(=O)CCCC(F)(F)C(F)(F)F)Cc4cc(O)ccc34)[C@@H]1CC[C@@H]2O	0	1	1	0	0
CCCCN(C)C(=O)CCCCCCCCCCS[C@@H]1Cc2cc(O)ccc2[C@H]3CC[C@]4(C)[C@@H](O)CC[C@H]4[C@H]13	0	1	1	0	0
Oc1ccc(cc1)[C@H]2Sc3cc(O)ccc3S[C@H]2c4ccc(OCCN5CCCC5)cc4	0	1	1	0	1
Oc1ccc2O[C@H]([C@H](Sc2c1)c3cccc(O)c3)c4ccc(OCCN5CCCC5)cc4	0	1	1	0	1
Oc1ccc(cc1)[C@H]2Sc3cc(O)ccc3S[C@H]2c4ccc(OCCN5CCCCC5)cc4	0	1	1	0	1
Oc1cccc(c1)[C@H]2Sc3cc(O)ccc3S[C@H]2c4ccc(OCCN5CCCCC5)cc4	0	1	1	0	1
Oc1cccc(c1)[C@H]2Sc3cc(O)ccc3S[C@H]2c4ccc(OCCN5CCCCC5)c(Br)c4	0	1	1	0	1
Oc1ccc(cc1)[C@H]2Sc3cc(O)ccc3S[C@H]2c4ccc(OCCN5CCCCC5)c(Br)c4	0	1	1	0	1
Oc1ccc(cc1)[C@H]2Sc3cc(O)ccc3S[C@H]2c4ccc(OCCN5CCCC5)c(Br)c4	0	1	1	0	1
Oc1cccc(c1)[C@H]2Sc3cc(O)ccc3O[C@H]2c4ccc(OCCN5CCCCC5)cc4	0	1	1	0	1
CN(CCCc1ccc(Cl)cc1)c2nc(NCCc3ccc(O)cc3)nc(n2)N4CCNCC4	0	1	0	1	1
CN(CCCc1ccc(F)cc1)c2nc(NCCc3ccc(O)cc3)nc(n2)N4CCNCC4	0	1	0	1	1
CN(C[C@@H]1C[C@@H]1c2ccccc2)c3nc(NCCc4ccc(O)cc4)nc(n3)N5CCNCC5	0	1	1	0	1
CN(CCCc1ccc(Cl)cc1)c2nc(NCCc3ccc(O)cc3)nc(n2)N4CCN(Cc5csc(C)n5)CC4	0	1	1	0	1
CN(CCCc1ccc(Cl)cc1)c2nc(NCCc3ccc(O)cc3)nc(n2)N4CCN(CCO)CC4	0	1	1	0	1
Oc1ccc(CCNc2nc(SCCCc3ccc(Cl)cc3)nc(n2)N4CCNCC4)cc1	0	1	0	0	1
COc1cccc2OC(c3ccccc3)c4c(Br)c(NS(=O)(=O)C)ccc4c12	1	1	1	0	1
Oc1ccc(cc1)C(=C(CC(F)(F)F)c2ccccc2)c3ccc(O)cc3	0	0	0	0	1
Oc1ccc(cc1)C(=Cc2ccccc2)c3ccc(O)cc3	0	0	0	0	0
CC\C(=C(/c1ccccc1)\c2ccc(OCCN(C)C)cc2)\c3ccccc3	1	1	1	1	0
CCC(=C(c1ccc(O)cc1)c2ccc(O)cc2)c3ccccc3	0	0	0	0	1
CCCCC(=C(c1ccc(O)cc1)c2ccc(O)cc2)c3ccccc3	0	0	1	0	0
CC(=C(c1ccc(O)cc1)c2ccc(O)cc2)c3ccccc3	0	0	0	0	1
CCCC(=C(c1ccc(O)cc1)c2ccc(O)cc2)c3ccccc3	0	0	0	0	0
CC\C(=C(/c1ccccc1)\c2ccc(O)cc2)\c3ccccc3	1	0	0	0	1
CC\C(=C(\CC)/c1ccc(O)cc1)\c2ccc(O)cc2	1	0	0	0	1
CCc1c(oc(c2ccc(O)cc2)c1c3ccc(OCCN4CCCCC4)cc3)c5ccc(O)cc5	0	1	1	0	0
Cc1c(c2ccc(O)cc2)n(Cc3ccc(OCCN4CCCCC4)cc3)c5ccc(O)cc15	0	1	1	0	1
Cc1c(c2ccc(O)cc2)n(Cc3ccc(OCCN4CCCCCC4)cc3)c5ccc(O)cc15	0	1	1	0	1
Cc1c(c2ccc(O)cc2)n(CCCCCCN3CCCC3)c4ccc(O)cc14	0	1	1	0	1
Cc1cc(O)c2C(=O)c3c(O[C@@H]4O[C@H](CO)[C@@H](O)[C@H](O)[C@H]4O)cc(O)cc3C(=O)c2c1	0	1	0	0	1
Oc1ccc(cc1)C2=COc3cc(O)cc(O)c3C2=O	1	0	0	0	1
Oc1ccc(cc1)C2=COc3cc(O)ccc3C2=O	1	0	0	1	1
Cc1cc(O)c2C(=O)c3c(O)cc(O)cc3C(=O)c2c1	1	0	0	1	1
Oc1ccc2C(=O)c3cc(O)ccc3C(=O)c2c1	1	0	0	1	1
Cc1ccc(cc1)S(=O)(=O)N2CCc3cc(O)ccc3C2c4ccc(OCCN5CCCC5)cc4	0	1	1	0	1
Oc1ccc(cc1)C2CN(Cc3cc(O)ccc23)C(=O)c4ccccc4	0	1	1	0	1
Oc1ccc2C(N(CCc2c1)c3ccccc3)c4cccs4	1	1	0	0	1
Oc1ccc2C(N(CCc2c1)c3ccc(\C=C\C(=O)N4CCOCC4)cc3)c5ccccc5	0	1	1	0	1
Oc1ccc2C(N(CCc2c1)S(=O)(=O)c3cccc4ccccc34)c5ccc(OCCN6CCCC6)cc5	0	1	1	0	1
CN(C)C(=O)\C=C\c1ccc(cc1)N2CCc3cc(O)ccc3C2c4ccccc4	0	1	1	0	1
Oc1ccc2C(C(CCc2c1)c3ccccc3)c4ccc(OCCN5CCCC5)cc4	0	1	1	0	0
Oc1ccc(cc1)C2CN(Cc3cc(O)ccc23)S(=O)(=O)c4ccccc4	0	1	1	0	1
Oc1ccc2C(N(Cc3ccc4OCOc4c3)CCc2c1)c5ccc(OCCN6CCCC6)cc5	0	1	1	0	1
Oc1ccc2C(CC3CCCCC3)N(CCc2c1)c4ccccc4	1	1	1	0	1
Oc1ccc2C(Cc3ccccc3)N(CCc2c1)c4ccccc4	1	1	1	0	1
Oc1ccc2C(N(CCc2c1)C(=O)c3ccccc3)c4ccc(OCCN5CCCC5)cc4	0	1	1	0	1
Oc1ccc(cc1)C2CN(Cc3ccccc3)Cc4cc(O)ccc24	1	1	1	0	1
Oc1ccc2C(C3CCCCC3)N(CCc2c1)c4ccccc4	1	1	1	0	1
Oc1ccc(cc1)C2CN(Cc3cc(O)ccc23)S(=O)(=O)c4cccc5ccccc45	0	1	1	0	1
Oc1ccc2C(N(CCc2c1)C(=O)C(F)(F)F)c3ccc(Br)cc3	0	1	0	0	1
Oc1ccc(cc1)C2CN(Cc3cc(O)ccc23)C(=O)C(F)(F)F	1	1	1	0	1
Oc1ccc2C(N(CCc2c1)S(=O)(=O)c3ccccc3)c4ccc(OCCN5CCCC5)cc4	0	1	1	0	1
Oc1ccc(cc1)[C@H]2N(CCc3cc(O)ccc23)C(=O)C(F)(F)F	0	1	0	0	1
Oc1ccc2C(N(CCc2c1)S(=O)(=O)c3ccc4ccccc4c3)c5ccc(OCCN6CCCC6)cc5	0	1	1	0	1
Oc1ccc2C(N(CCc2c1)C(=O)C(F)(F)F)c3ccccc3	1	1	0	0	1
CCCc1ccc(cc1)S(=O)(=O)N2CCc3cc(O)ccc3C2c4ccc(OCCN5CCCC5)cc4	0	1	0	0	1
Oc1ccc2C(N(CCc2c1)c3ccccc3)c4ccccc4	1	1	1	0	1
Oc1ccc2C(N(CCc2c1)C(=O)C(F)(F)F)c3cccs3	1	1	0	0	1
Oc1ccc2C(N(CCc2c1)c3ccccc3)c4ccc(OCCN5CCCC5)cc4	0	1	1	0	1
CC(C)C1N(CCc2cc(O)ccc12)c3ccccc3	1	1	1	0	1
Oc1ccc2C(N(Cc3ccccc3)CCc2c1)c4ccc(OCCN5CCCC5)cc4	0	1	1	0	1
Oc1ccc2C(N(CCc2c1)C(=O)C(F)(F)F)c3ccc(OCCN4CCCC4)cc3	0	1	1	0	1
CCOC(=O)N1CCc2cc(O)ccc2C1c3ccc(OCCN4CCCC4)cc3	0	1	0	0	1
Oc1ccc(cc1)[C@@H]2Sc3cc(O)c(F)cc3O[C@@H]2c4ccc(OCCN5CCCCC5)cc4	0	1	1	0	1
Oc1ccc(cc1)[C@@H]2Sc3cc(O)ccc3O[C@H]2c4ccc(OCCN5CCCCC5)cc4	0	1	1	0	1
Oc1ccc(cc1)C2=Nc3c(O)cc(O)cc3OC2	1	0	0	0	1
Cc1ccc(cc1)N2CCc3cc(O)ccc3C2(C)c4ccc(OCCN5CCCCC5)cc4	0	1	1	0	1
Oc1ccc(cc1)[C@@H]2Sc3c(Cl)c(O)ccc3O[C@@H]2c4ccc(OCCN5CCCCC5)cc4	0	1	1	0	1
CN(C)CCOc1ccc(cc1)[C@@H]2Oc3ccc(O)cc3S[C@@H]2c4cccc(O)c4	0	1	1	0	0
CCC1Oc2cc(O)ccc2N=C1c3ccc(O)cc3	0	0	0	0	1
Oc1ccc2[C@H]([C@H](CCc2c1)c3ccccc3)c4ccc(OCCN5CCCC5)cc4	0	1	1	0	0
Oc1ccc2C3=Nc4ccc(O)cc4OC3Cc2c1	0	0	0	0	1
CC(C)c1ccc(cc1)N2CCc3cc(O)ccc3C2(C)c4ccc(OCCN5CCCCC5)cc4	0	1	1	0	1
Cc1cc2S[C@H]([C@H](Oc2cc1O)c3ccc(OCCN4CCCCC4)cc3)c5ccc(O)cc5	0	1	1	0	1
CC1(C)Oc2cc(O)ccc2N=C1c3ccc(O)cc3	0	1	0	0	1
CCC(=C(c1ccc(O)cc1)c2ccc(OCCN(C)C)cc2)c3ccccc3	1	1	1	0	0
Oc1ccc(cc1)[C@@H]2Sc3ccc(O)cc3O[C@@H]2c4ccc(OCCN5CCCCC5)cc4	0	1	1	0	1
Oc1cccc(c1)C2Sc3cc(O)ccc3OC2c4ccc(OCCN5CCCCC5)cc4	0	1	1	0	1
CC1CCN(CCOc2ccc(cc2)[C@@H]3Oc4ccc(O)cc4S[C@@H]3c5cccc(O)c5)CC1	0	1	1	0	0
CCC1Oc2cc(O)cc(C)c2N=C1c3ccc(O)c(Br)c3	1	1	0	0	1
CC1Oc2cc(O)cc(O)c2N=C1c3ccc(O)cc3	1	0	0	0	1
Oc1ccc(cc1)[C@@H]2Sc3c(F)c(O)ccc3O[C@@H]2c4ccc(OCCN5CCCCC5)cc4	0	1	1	0	1
Cc1ccc(cc1)N2CCc3cc(O)ccc3C2(C)c4ccc(OCCN5CCCC5)cc4	0	1	1	0	1
Oc1ccc(cc1)[C@H]2[C@H](Oc3ccc(O)cc3S2(=O)=O)c4ccc(OCCN5CCCCC5)cc4	0	1	1	0	1
CN(C)c1cccc(c1)N2CCc3cc(O)ccc3C2(C)c4ccc(OCCN5CCCCC5)cc4	0	1	1	0	1
Cc1cc(O)cc2O[C@@H]([C@@H](Sc12)c3ccc(O)cc3)c4ccc(OCCN5CCCCC5)cc4	0	1	1	0	1
Oc1ccc2OC(C(Sc2c1)c3ccccc3)c4ccc(OCCN5CCCCC5)cc4	0	1	1	0	0
CCC1Oc2cc(O)cc(O)c2N=C1c3ccc(O)cc3	1	0	0	0	1
CC1(N(CCc2cc(O)ccc12)c3ccc(Cl)cc3)c4ccc(OCCN5CCCCC5)cc4	0	1	1	0	1
Oc1ccc(cc1)C2=C(Oc3ccc(O)cc3S2)c4ccc(OCCN5CCCCC5)cc4	0	1	1	0	1
CC1(N(CCc2cc(O)ccc12)c3ccc(Cl)cc3)c4ccc(OCCN5CCCC5)cc4	0	1	1	0	1
CC1(N(CCc2cc(O)ccc12)c3cccc(Cl)c3)c4ccc(OCCN5CCCCC5)cc4	0	1	1	0	1
Oc1ccc(cc1)[C@@H]2Sc3cc(O)c(Cl)cc3O[C@@H]2c4ccc(OCCN5CCCCC5)cc4	0	1	1	0	1
Cc1cc(O)cc2S[C@H]([C@H](Oc12)c3ccc(OCCN4CCCCC4)cc3)c5ccc(O)cc5	0	1	1	0	1
Oc1ccc(cc1)[C@H]2Sc3c(F)c(O)ccc3O[C@H]2c4ccc(OCCN5CCCCC5)cc4	0	1	1	0	1
Oc1ccc(cc1)[C@@H]2Sc3cc(O)ccc3O[C@@H]2c4ccc(OCCN5CCCCC5)cc4	0	1	1	0	1
Oc1ccc(cc1)[C@@H]2Cc3ccc(O)cc3O[C@@H]2c4ccc(OCCN5CCCCC5)cc4	0	1	1	0	1
Oc1ccc2O[C@@H]([C@@H](Sc2c1)c3ccccc3)c4ccc(OCCN5CCCCC5)cc4	0	1	1	0	0
Oc1ccc(cc1)[C@@H]2Sc3c(Cl)cc(O)cc3O[C@@H]2c4ccc(OCCN5CCCCC5)cc4	0	1	1	0	1
CC1(C)Oc2cc(O)cc(O)c2N=C1c3ccc(O)c(Br)c3	0	1	0	0	1
CC1(N(CCc2cc(O)ccc12)c3ccccc3)c4ccc(OCCN5CCCCC5)cc4	0	1	1	0	1
CC1(N(CCc2cc(O)ccc12)c3ccccc3)c4ccc(OCCN5CCCCCC5)cc4	0	1	0	0	1
Oc1ccc(cc1)[C@@H]2Sc3c(O)cc(O)cc3O[C@@H]2c4ccc(OCCN5CCCCC5)cc4	0	1	1	0	1
Oc1ccc2C3=Nc4ccc(O)cc4OC3CCc2c1	1	1	0	0	1
Oc1ccc2C(N(CCc2c1)c3ccccc3)c4ccc(OCCN5CCCCC5)cc4	0	1	1	0	1
CC(C)c1cccc(c1)N2CCc3cc(O)ccc3C2(C)c4ccc(OCCN5CCCCC5)cc4	0	1	1	0	1
Oc1ccc(cc1)[C@@H]2Sc3ccccc3O[C@@H]2c4ccc(OCCN5CCCCC5)cc4	0	1	1	0	0
C[C@]12CC[C@H]3[C@@H](CCc4cc(O)ccc34)[C@@H]1CCC2=O	1	1	1	0	0
Oc1ccc(cc1)[C@@H]2Sc3c(F)cc(O)cc3O[C@@H]2c4ccc(OCCN5CCCCC5)cc4	0	1	1	0	1
Oc1ccc(cc1)C2=Nc3ccc(O)cc3OC2	1	0	0	0	1
CCC1Oc2cc(O)cc(O)c2N=C1c3ccc(O)c(Br)c3	0	0	0	0	1
CC1Oc2cc(O)cc(C)c2N=C1c3ccc(O)c(Br)c3	1	1	0	0	1
Oc1ccc2C(N(CCc2c1)c3ccccc3)c4ccc(F)cc4	1	1	1	0	1
CC(C)c1ccc(cc1)N2CCc3cc(O)ccc3C2(C)c4ccc(OCCN5CCCC5)cc4	0	1	1	0	1
CC1(N(CCc2cc(O)ccc12)c3ccc(F)cc3)c4ccc(OCCN5CCCCC5)cc4	0	1	1	0	1
CN(C)c1cccc(c1)N2CCc3cc(O)ccc3C2(C)c4ccc(OCCN5CCCC5)cc4	0	1	1	0	1
Oc1ccc(cc1)[C@H]2[C@H](Oc3cc(O)ccc3C2=O)c4ccc(OCCN5CCCCC5)cc4	0	1	1	0	1
Oc1ccc2O[C@@H]([C@@H](Sc2c1)c3ccccc3O)c4ccc(OCCN5CCCCC5)cc4	0	1	1	0	1
CC1(N(CCc2cc(O)ccc12)c3cccc(O)c3)c4ccc(OCCN5CCCCC5)cc4	0	1	1	0	1
CCc1cc(O)cc2O[C@@H]([C@@H](Sc12)c3ccc(O)cc3)c4ccc(OCCN5CCCCC5)cc4	0	1	1	0	1
Oc1ccc(cc1)[C@@H]2Sc3cc(O)cc(Cl)c3O[C@@H]2c4ccc(OCCN5CCCCC5)cc4	0	1	1	0	1
CC1(N(CCc2cc(O)ccc12)c3ccc(F)cc3)c4ccc(OCCN5CCCC5)cc4	0	1	1	0	1
COc1ccc(cc1)C2Sc3cc(O)ccc3OC2c4ccc(OCCN5CCCCC5)cc4	0	1	1	0	0
CC1CCCC(C)N1CCOc2ccc(cc2)[C@@H]3Oc4ccc(O)cc4S[C@@H]3c5cccc(O)c5	0	1	1	0	1
CCCC1Oc2cc(O)ccc2N=C1c3ccc(O)cc3	1	0	1	0	1
Oc1ccc(cc1)[C@@H]2Sc3cc(Cl)c(O)cc3O[C@@H]2c4ccc(OCCN5CCCCC5)cc4	0	1	1	0	1
CCc1c(O)ccc2S[C@H]([C@H](Oc12)c3ccc(OCCN4CCCCC4)cc3)c5ccc(O)cc5	0	1	1	0	1
CC1(N(CCc2cc(O)ccc12)c3ccccc3)c4ccc(OCCN5CCCC5)cc4	0	1	1	0	1
CC1(N(CCc2cc(O)ccc12)c3cccc(Cl)c3)c4ccc(OCCN5CCCC5)cc4	0	1	1	0	1
Oc1cccc(c1)[C@H]2Sc3cc(O)ccc3O[C@H]2c4ccc(OCCN5CCOCC5)cc4	0	1	1	0	1
Cc1c(O)ccc2S[C@H]([C@H](Oc12)c3ccc(OCCN4CCCCC4)cc3)c5ccc(O)cc5	0	1	1	0	1
CC1Oc2cc(O)ccc2N=C1c3ccc(O)cc3	0	0	0	0	1
CC1(N(CCc2cc(O)ccc12)c3cccc(O)c3)c4ccc(OCCN5CCCC5)cc4	0	1	1	0	1
CC1(N(CCc2cc(O)ccc12)c3cccc(F)c3)c4ccc(OCCN5CCCC5)cc4	0	1	1	0	1
Oc1cccc(c1)[C@H]2Sc3cc(O)ccc3O[C@H]2c4ccc(OCCNC5CCCCCC5)cc4	0	1	1	0	1
Oc1ccc2OC(C(Sc2c1)c3ccc(F)cc3)c4ccc(OCCN5CCCCC5)cc4	0	1	1	0	1
Oc1ccc2C(=O)c3oc4cc(O)ccc4c3Oc2c1	0	0	0	1	1
COc1cc(O)c2C(=O)c3c(Oc2c1)oc4cc(O)ccc34	1	1	0	0	1
Oc1cc(O)c2C(=O)c3oc4c(cc(O)cc4c3Oc2c1)C#N	1	1	0	0	1
Oc1cc(O)c2C(=O)c3sc4ccccc4c3Oc2c1	0	1	0	1	1
CC1=C(c2ccc(O)cc2)C3(Cc4ccccc4C3)c5ccc(O)cc15	1	1	0	0	0
Oc1ccc(cc1)C2=CC(=O)c3c(O)cc(O)cc3O2	1	0	0	0	1
CC1=CC[C@@]2(CO)COC([C@@H]1C2)c3ccc(O)cc3	0	1	1	0	0
Oc1ccc2CC3(Cc2c1)C(=Cc4ccccc34)c5ccccc5	1	1	0	0	0
Oc1ccc2Oc3c(oc4cc(O)ccc34)C(=O)c2c1	0	0	0	1	1
Oc1ccc2c(C=C(c3ccccc3)C24Cc5ccccc5C4)c1	1	0	0	0	0
Oc1ccc2c3C(=O)c4c(O)cc(O)cc4Oc3oc2c1	1	0	0	0	1
Oc1cc(O)c2C(=O)c3oc4c(Br)cc(O)cc4c3Oc2c1	1	0	0	1	1
Oc1ccc2oc3C(=O)c4c(O)cc(O)cc4Oc3c2c1	1	0	0	1	1
OC[C@]12CC[C@H]([C@H](C1)C=CC2)c3ccc(O)cc3	1	1	0	0	0
Oc1cccc(c1)C2=Cc3ccc(O)cc3C24Cc5ccccc5C4	1	1	0	0	0
Oc1ccc2c3Oc4cc(O)cc(O)c4C(=O)c3oc2c1	1	0	0	0	1
Oc1ccc2Oc3c(oc4ccc(O)cc34)C(=O)c2c1	0	0	0	1	1
OC(=O)CCCOc1ccc(cc1)\C(=C\CCc2ccccc2)\c3cccc(O)c3	0	1	1	0	0
CC\C(=C(/c1ccc(O)cc1)\c2ccc(OCC(=O)O)cc2)\c3ccccc3	0	1	1	0	1
CC\C(=C(\c1ccc(OCC(=O)O)cc1)/c2cccc(O)c2)\c3ccccc3	0	1	1	0	1
OC(=O)CCCOc1ccc(cc1)\C(=C\CCc2ccccc2)\c3ccc(O)cc3	0	1	1	0	0
CC[C@@](C)([C@@H](c1ccc(O)cc1)c2ccc(OCCCC(=O)O)cc2)c3ccccc3	0	1	1	0	0
O\N=C/1\[C@H]([C@H](Oc2cc(O)ccc12)c3ccc(OCCN4CCCCC4)cc3)c5ccc(O)cc5	0	1	1	0	1
C[C@H]1[C@H](Oc2cc(O)ccc2C1=O)c3ccc(OCCN4CCCCC4)cc3	0	1	1	0	1
Oc1ccc2C(=O)[C@H]([C@H](Oc2c1)c3ccc(OCCN4CCCCC4)cc3)c5ccccc5	0	1	1	0	1
Cc1cc(O)cc2O[C@@H]([C@@H](C(=O)c12)c3ccc(O)cc3)c4ccc(OCCN5CCCCC5)cc4	0	1	1	0	1
C[C@@H]1[C@H](Oc2cc(O)ccc2C1=O)c3ccc(OCCN4CCCCC4)cc3	0	1	1	0	1
Oc1ccc(cc1)[C@H]2Oc3cc(O)ccc3C(=O)[C@H]2c4ccc(O)cc4	0	0	0	0	1
CCc1cc(O)cc2O[C@@H]([C@@H](C(=O)c12)c3ccc(O)cc3)c4ccc(OCCN5CCCCC5)cc4	0	1	1	0	1
CCCCCc1cc(O)cc2O[C@@H]([C@@H](C(=O)c12)c3ccc(O)cc3)c4ccc(OCCN5CCCCC5)cc4	0	1	1	0	0
COc1cc(ccc1O)[C@H]2[C@H](Oc3cc(O)ccc3C2=O)c4ccc(OCCN5CCCCC5)cc4	0	1	1	0	1
Oc1ccc(cc1)[C@@H]2[C@H](Oc3cc(O)ccc3C2=O)c4ccc(OCCN5CCCCC5)cc4	0	1	1	0	1
Oc1ccc(cc1)[C@H]2[C@H](Oc3cc(O)cc(Cl)c3C2=O)c4ccc(OCCN5CCCCC5)cc4	0	1	1	0	1
COc1cc(O)ccc1[C@H]2[C@H](Oc3cc(O)ccc3C2=O)c4ccc(OCCN5CCCCC5)cc4	0	1	1	0	1
CC(C)[C@H]1[C@H](Oc2cc(O)ccc2C1=O)c3ccc(OCCN4CCCCC4)cc3	0	1	1	0	1
Oc1ccc(cc1)[C@H]2[C@H](Oc3ccccc3C2=O)c4ccc(OCCN5CCCCC5)cc4	0	1	1	0	1
Oc1ccc2c(OC(=O)c3c2oc4cc(O)ccc34)c1	0	0	0	1	1
CC(C)[C@@H]1[C@H](Oc2cc(O)ccc2C1=O)c3ccc(OCCN4CCCCC4)cc3	0	1	1	0	1
C[C@H]1[C@H](Oc2cc(O)cc(O)c2C1=O)c3ccc(OCCN4CCCCC4)cc3	0	1	1	0	1
Oc1ccc(cc1)[C@H]2[C@H](Oc3cc(O)cc(F)c3C2=O)c4ccc(OCCN5CCCCC5)cc4	0	1	1	0	1
CCCc1cc(O)cc2O[C@@H]([C@@H](C(=O)c12)c3ccc(O)cc3)c4ccc(OCCN5CCCCC5)cc4	0	1	1	0	1
Cc1cc(cc(C)c1O)[C@H]2[C@H](Oc3cc(O)ccc3C2=O)c4ccc(OCCN5CCCCC5)cc4	0	1	1	0	1
O[C@@H]1[C@H]([C@H](Oc2cc(O)ccc12)c3ccc(OCCN4CCCCC4)cc3)c5ccc(O)cc5	0	1	1	0	1
C[C@H]1CCN(CCOc2ccc(cc2)[C@@H]3Oc4ccc(O)c(F)c4[C@@H](C)[C@@H]3c5ccc(O)cc5)C1	0	1	1	0	0
C[C@@H]1CCN(CCOc2ccc(cc2)[C@@H]3Oc4ccc(O)cc4[C@@H](C)[C@@H]3c5ccc(O)cc5)C1	0	1	1	0	0
C[C@@H]1CCN(CCOc2ccc(cc2)[C@@H]3Oc4ccc(O)c(F)c4[C@@H](C)[C@@H]3c5ccc(O)cc5)C1	0	1	1	0	0
C[C@@H](COc1ccc(cc1)[C@@H]2Oc3ccc(O)cc3[C@@H](C)[C@@H]2c4ccc(O)cc4)N5CCCC5	0	1	1	0	0
Cc1cc(C)nc(n1)N2CCN(CC2)c3ccc(cc3)C(=O)c4c(sc5cc(O)ccc45)c6ccc(O)cc6	0	1	1	0	1
CCCN1CCN(CC1)c2ccc(cc2)C(=O)c3c(sc4cc(O)ccc34)c5ccc(O)cc5	0	1	1	0	1
C[C@@H](COc1ccc(cc1)[C@@H]2Oc3ccc(O)c(F)c3[C@@H](C)[C@@H]2c4ccc(O)cc4)N5CCCC5	0	1	1	0	1
C[C@@H]1[C@@H]([C@@H](Oc2cc(O)ccc12)c3ccc(OCCN4CCCCC4)cc3)c5ccc(O)cc5	0	1	1	0	1
C[C@@H]1[C@@H]([C@@H](Oc2ccc(O)cc12)c3ccc(OCCN4CCCCC4)cc3)c5ccc(O)cc5	0	1	1	0	1
C[C@H]1[C@@H]([C@@H](Oc2cc(O)ccc12)c3ccc(OCCN4CCCCC4)cc3)c5ccc(O)cc5	0	1	1	0	1
CC[C@H]1[C@@H]([C@@H](Oc2ccc(O)cc12)c3ccc(OCCN4CCCCC4)cc3)c5ccc(O)cc5	0	1	1	0	1
C[C@H]1[C@@H]([C@@H](Oc2ccc(O)cc12)c3ccc(OCCN4CCCCC4)cc3)c5ccc(O)cc5	0	1	1	0	1
Oc1ccc(cc1)c2sc3cc(O)ccc3c2C(=O)c4ccc(cc4)N5CCN(Cc6ccccc6)CC5	0	1	1	0	1
Oc1ccc(cc1)c2sc3cc(O)ccc3c2C(=O)c4ccc(cc4)N5CCN(CC5)C(=O)c6ccccc6	0	1	0	0	1
Oc1ccc(cc1)c2sc3cc(O)ccc3c2C(=O)c4ccc(cc4)N5CCN(CC5)C(=O)c6occc6	0	1	0	1	1
Cc1ccc(cc1)C(=O)N2CCN(CC2)c3ccc(cc3)C(=O)c4c(sc5cc(O)ccc45)c6ccc(O)cc6	0	1	1	0	1
Oc1ccc(cc1)c2sc3cc(O)ccc3c2C(=O)c4ccc(cc4)N5CCN(CC5)C(=O)c6cccc(Cl)c6	0	1	0	1	1
Oc1ccc(cc1)c2sc3cc(O)ccc3c2C(=O)c4ccc(cc4)N5CCN(CC5)C(=O)c6ccc(Cl)cc6	0	1	0	1	1
C[C@H]1[C@@H]([C@@H](Oc2ccc(O)c(F)c12)c3ccc(OCCN4CCCCC4)cc3)c5ccc(O)cc5	0	1	1	0	1
Oc1ccc(cc1)c2sc3cc(O)ccc3c2C(=O)c4ccc(cc4)N5CCN(CC5)C(=O)c6cccc(O)c6	0	1	0	0	1
Oc1ccc(cc1)c2sc3cc(O)ccc3c2C(=O)c4ccc(cc4)N5CCN(CC5)C(=O)c6ccccc6O	0	1	0	0	1
Cc1ccccc1C(=O)N2CCN(CC2)c3ccc(cc3)C(=O)c4c(sc5cc(O)ccc45)c6ccc(O)cc6	0	1	1	0	1
Cc1cccc(c1)C(=O)N2CCN(CC2)c3ccc(cc3)C(=O)c4c(sc5cc(O)ccc45)c6ccc(O)cc6	0	1	1	0	1
C[C@H]1[C@@H]([C@@H](Oc2ccc(O)cc12)c3ccc(OCCN4CCCC4)cc3)c5ccc(O)cc5	0	1	1	0	0
C[C@H]1[C@@H]([C@@H](Oc2ccc(O)c(F)c12)c3ccc(OCCN4CCCC4)cc3)c5ccc(O)cc5	0	1	1	0	1
C[C@H]1CCN(CCOc2ccc(cc2)[C@@H]3Oc4ccc(O)cc4[C@@H](C)[C@@H]3c5ccc(O)cc5)C1	0	1	1	0	0
Oc1ccc(cc1)c2sc3cc(O)ccc3c2C(=O)c4ccc(cc4)N5CCN(CC5)C(=O)c6ccccc6Cl	0	1	0	1	1
Oc1ccc(cc1)c2sc3cc(O)ccc3c2C(=O)c4ccc(cc4)N5CCN(CC5)C(=O)c6ccncc6	0	1	0	0	1
Oc1ccc(cc1)c2sc3cc(O)ccc3c2C(=O)c4ccc(cc4)N5CCN(CC5)C(=O)c6ccc(cc6)[N+](=O)[O-]	0	1	0	1	1
Oc1ccc(cc1)c2sc3cc(O)ccc3c2C(=O)c4ccc(cc4)N5CCN(CC5)c6ccc(Cl)cc6	0	1	1	1	1
Oc1ccc(cc1)c2sc3cc(O)ccc3c2C(=O)c4ccc(cc4)N5CCN(CC5)C(=O)c6ccccc6[N+](=O)[O-]	0	1	0	1	1
Oc1ccc(cc1)c2sc3cc(O)ccc3c2C(=O)c4ccc(cc4)N5CCN(CC5)c6ccc(cc6)[N+](=O)[O-]	0	1	1	1	1
CC(C)N1CCN(CC1)c2ccc(cc2)C(=O)c3c(sc4cc(O)ccc34)c5ccc(O)cc5	0	1	1	1	1
Oc1ccc(cc1)c2sc3cc(O)ccc3c2C(=O)c4ccc(cc4)N5CCN(CC5)C6CCCC6	0	1	1	1	1
C[C@@H](COc1ccc(cc1)[C@@H]2Oc3ccc(O)cc3[C@@H](C)[C@@H]2c4ccc(O)cc4)N5CC[C@@H](C)C5	0	1	1	0	0
C[C@@H](COc1ccc(cc1)[C@@H]2Oc3ccc(O)c(F)c3[C@@H](C)[C@@H]2c4ccc(O)cc4)N5CC[C@@H](C)C5	0	1	1	0	1
C[C@@H](COc1ccc(cc1)[C@@H]2Oc3ccc(O)c(F)c3[C@@H](C)[C@@H]2c4ccc(O)cc4)N5CC[C@H](C)C5	0	1	1	0	1
C[C@H](CN1CCCC1)Oc2ccc(cc2)[C@@H]3Oc4ccc(O)cc4[C@@H](C)[C@@H]3c5ccc(O)cc5	0	1	1	0	0
C[C@H]1[C@@H]([C@@H](Oc2ccc(O)c(F)c12)c3ccc(OCCN4CCCCCC4)cc3)c5ccc(O)cc5	0	1	1	0	1
C[C@@H](COc1ccc(cc1)[C@@H]2Oc3ccc(O)c(F)c3[C@@H](C)[C@@H]2c4ccc(O)cc4)N5CCC[C@H]5C	0	1	1	0	1
COc1ccc2[C@H]([C@H](OCc2c1)c3ccccc3)c4ccc(OCCN5CCCC5)cc4	1	1	1	0	0
COc1ccc2[C@H]([C@H](SCc2c1)c3ccccc3)c4ccc(OCCN5CCCC5)cc4	1	1	1	0	0
Oc1ccc2[C@H]([C@H](OCc2c1)c3ccccc3)c4ccc(OCCN5CCCC5)cc4	0	1	1	0	0
Oc1ccc2[C@H]([C@H](SCc2c1)c3ccccc3)c4ccc(OCCN5CCCC5)cc4	0	1	1	0	0
C[C@H]1CN(CCOc2ccc(cc2)[C@@H]3Oc4ccc(O)cc4S[C@@H]3c5ccc(O)cc5)C[C@@H]1C	0	1	1	0	0
C[C@@H]1CN(CCOc2ccc(cc2)[C@@H]3Oc4ccc(O)cc4S[C@@H]3c5ccc(O)cc5)C[C@H]1C	0	1	1	0	0
Oc1ccc(cc1)[C@H]2Sc3cc(O)ccc3O[C@H]2c4ccc(OCCCN5CCCC5)cc4	0	1	1	0	1
C[C@H](COc1ccc(cc1)[C@@H]2Oc3ccc(O)cc3S[C@@H]2c4ccc(O)cc4)N5CCCC5	0	1	1	0	1
Oc1ccc(cc1)[C@H]2Sc3cc(O)ccc3O[C@H]2c4ccc(OCCN5CC6CC6C5)cc4	0	1	1	0	1
Oc1ccc(cc1)[C@H]2Sc3cc(O)ccc3O[C@H]2c4ccc(OCCN5CCCC5)cc4	0	1	1	0	1
C[C@@H]1CCN(CCOc2ccc(cc2)[C@@H]3Oc4ccc(O)cc4S[C@@H]3c5ccc(O)cc5)C1	0	1	1	0	0
C[C@H]1CCN(CCOc2ccc(cc2)[C@@H]3Oc4ccc(O)cc4S[C@@H]3c5ccc(O)cc5)C1	0	1	1	0	0
C[C@@H]1CCCN1CCOc2ccc(cc2)[C@@H]3Oc4ccc(O)cc4S[C@@H]3c5ccc(O)cc5	0	1	1	0	1
C[C@H]1CCCN1CCOc2ccc(cc2)[C@@H]3Oc4ccc(O)cc4S[C@@H]3c5ccc(O)cc5	0	1	1	0	1
CC[C@@H]1CCN(CCOc2ccc(cc2)[C@@H]3Oc4ccc(O)cc4S[C@@H]3c5ccc(O)cc5)C1	0	1	1	0	0
CC[C@H]1CCN(CCOc2ccc(cc2)[C@@H]3Oc4ccc(O)cc4S[C@@H]3c5ccc(O)cc5)C1	0	1	1	0	0
CC(C)[C@@H]1CCN(CCOc2ccc(cc2)[C@@H]3Oc4ccc(O)cc4S[C@@H]3c5ccc(O)cc5)C1	0	1	1	0	0
CC(C)[C@H]1CCN(CCOc2ccc(cc2)[C@@H]3Oc4ccc(O)cc4S[C@@H]3c5ccc(O)cc5)C1	0	1	1	0	0
CC1(C)CCN(CCOc2ccc(cc2)[C@@H]3Oc4ccc(O)cc4S[C@@H]3c5ccc(O)cc5)C1	0	1	1	0	0
CC1(C)CCCN1CCOc2ccc(cc2)[C@@H]3Oc4ccc(O)cc4S[C@@H]3c5ccc(O)cc5	0	1	1	0	1
C[C@@H]1CN(CCOc2ccc(cc2)[C@@H]3Oc4ccc(O)cc4S[C@@H]3c5ccc(O)cc5)C[C@@H]1C	0	1	1	0	0
CN(C)c1cccc(c1)N2CCc3cc(O)ccc3C2c4ccc(OCCN5CCCCC5)cc4	0	1	1	0	1
CC[C@@H](COc1ccc(cc1)[C@@H]2Oc3ccc(O)cc3S[C@@H]2c4ccc(O)cc4)N5CCCC5	0	1	1	0	1
CC[C@H](COc1ccc(cc1)[C@@H]2Oc3ccc(O)cc3S[C@@H]2c4ccc(O)cc4)N5CCCC5	0	1	1	0	1
CC(C)[C@@H](COc1ccc(cc1)[C@@H]2Oc3ccc(O)cc3S[C@@H]2c4ccc(O)cc4)N5CCCC5	0	1	1	0	1
CC(C)[C@H](COc1ccc(cc1)[C@@H]2Oc3ccc(O)cc3S[C@@H]2c4ccc(O)cc4)N5CCCC5	0	1	1	0	1
CC(C)(COc1ccc(cc1)[C@@H]2Oc3ccc(O)cc3S[C@@H]2c4ccc(O)cc4)N5CCCC5	0	1	1	0	1
C[C@@H](CN1CCCC1)Oc2ccc(cc2)[C@@H]3Oc4ccc(O)cc4S[C@@H]3c5ccc(O)cc5	0	1	1	0	0
C[C@H](CN1CCCC1)Oc2ccc(cc2)[C@@H]3Oc4ccc(O)cc4S[C@@H]3c5ccc(O)cc5	0	1	1	0	0
CC[C@@H](CN1CCCC1)Oc2ccc(cc2)[C@@H]3Oc4ccc(O)cc4S[C@@H]3c5ccc(O)cc5	0	1	1	0	1
CC[C@H](CN1CCCC1)Oc2ccc(cc2)[C@@H]3Oc4ccc(O)cc4S[C@@H]3c5ccc(O)cc5	0	1	1	0	1
Oc1ccc(cc1)c2oc3ccc(O)cc3c2	0	0	0	0	1
Oc1ccc(cc1)c2oc3c(Br)cc(O)cc3c2	0	0	0	0	1
Oc1cc(Br)c2oc(cc2c1)c3ccc(O)c(F)c3	0	0	0	0	1
COc1cc(O)cc2cc(oc12)c3ccc(O)cc3	0	0	0	0	1
COc1cc(O)cc2cc(oc12)c3ccc(O)c(F)c3	0	0	0	0	1
COc1cc(O)c(Br)c2cc(oc12)c3ccc(O)cc3	1	1	0	0	1
COc1cc(O)c(Br)c2cc(oc12)c3ccc(O)c(F)c3	1	1	0	1	1
Oc1ccc(cc1)[C@H]2Sc3cc(O)ccc3O[C@H]2c4ccc(OCCN5C6CCCC5CC6)cc4	0	1	1	0	1
Oc1ccc(cc1)[C@H]2Sc3cc(O)ccc3O[C@H]2c4ccc(OCCN5C6CCCC5CCC6)cc4	0	1	1	0	1
Oc1ccc(cc1)[C@H]2Sc3cc(O)ccc3O[C@H]2c4ccc(OCCN5C6CCC5CC6)cc4	0	1	1	0	1
Oc1ccc(cc1)[C@H]2Sc3cc(O)ccc3O[C@H]2c4ccc(OCCN5CC6CC5CO6)cc4	0	1	1	0	1
Oc1ccc(cc1)[C@H]2Sc3cc(O)ccc3O[C@H]2c4ccc(OCCN5CC6CCC5CC6)cc4	0	1	1	0	1
Oc1ccc(cc1)[C@H]2Sc3cc(O)ccc3O[C@H]2c4ccc(OCCN5CC6CC7CC(C6)CC5C7)cc4	0	1	1	0	1
Oc1ccc(cc1)[C@H]2Sc3cc(O)ccc3O[C@H]2c4ccc(OCCN5CC[C@H]6C[C@@H]56)cc4	0	1	1	0	1
Oc1ccc(cc1)[C@H]2Sc3cc(O)ccc3O[C@H]2c4ccc(OCCN5CC[C@@H]6C[C@H]56)cc4	0	1	1	0	1
Oc1ccc(cc1)[C@H]2Sc3cc(O)ccc3O[C@H]2c4ccc(OCCN5CC6CCC6C5)cc4	0	1	1	0	1
Oc1ccc(cc1)[C@H]2Sc3cc(O)ccc3O[C@H]2c4ccc(OCCN5C[C@H]6CCC[C@H]6C5)cc4	0	1	1	0	1
Oc1ccc(cc1)[C@H]2Sc3cc(O)ccc3O[C@H]2c4ccc(OCCN5C[C@H]6CCCC[C@H]6C5)cc4	0	1	1	0	1
Oc1ccc(cc1)[C@H]2Sc3cc(O)ccc3O[C@H]2c4ccc(OCCN5CCC6(CCCC6)CC5)cc4	0	1	1	0	1
Oc1ccc(cc1)[C@H]2Sc3cc(O)ccc3O[C@H]2c4ccc(OCCN5CC6(CCC6)C5)cc4	0	1	1	0	1
Oc1ccc(cc1)[C@H]2Sc3cc(O)ccc3O[C@H]2c4ccc(OCCN5CCC(F)(F)CC5)cc4	0	1	1	0	1
Oc1ccc(cc1)[C@H]2Sc3cc(O)ccc3O[C@H]2c4ccc(OCCN5CCC6(CC5)OCCO6)cc4	0	1	1	0	1
OC1CCN(CCOc2ccc(cc2)[C@@H]3Oc4ccc(O)cc4S[C@@H]3c5ccc(O)cc5)CC1	0	1	1	0	1
OCC1CCN(CCOc2ccc(cc2)[C@@H]3Oc4ccc(O)cc4S[C@@H]3c5ccc(O)cc5)CC1	0	1	1	0	1
OCCC1CCN(CCOc2ccc(cc2)[C@@H]3Oc4ccc(O)cc4S[C@@H]3c5ccc(O)cc5)CC1	0	1	1	0	1
NC(=O)C1CCN(CCOc2ccc(cc2)[C@@H]3Oc4ccc(O)cc4S[C@@H]3c5ccc(O)cc5)CC1	0	1	1	0	1
Oc1ccc(cc1)[C@H]2Sc3cc(O)ccc3O[C@H]2c4ccc(OCCN5CC[C@@H](F)C5)cc4	0	1	1	0	1
O[C@@H]1CCN(CCOc2ccc(cc2)[C@@H]3Oc4ccc(O)cc4S[C@@H]3c5ccc(O)cc5)C1	0	1	1	0	1
OC[C@H]1CCCN1CCOc2ccc(cc2)[C@@H]3Oc4ccc(O)cc4S[C@@H]3c5ccc(O)cc5	0	1	1	0	1
OC[C@@H]1CCCN1CCOc2ccc(cc2)[C@@H]3Oc4ccc(O)cc4S[C@@H]3c5ccc(O)cc5	0	1	1	0	1
Oc1ccc(cc1)[C@H]2Sc3cc(O)ccc3O[C@H]2c4ccc(OCCN5CCSCC5)cc4	0	1	1	0	1
Oc1ccc(cc1)[C@H]2Sc3cc(O)ccc3O[C@H]2c4ccc(OCCN5CCS(=O)(=O)CC5)cc4	0	1	1	0	1
Oc1ccc(cc1)[C@H]2Sc3cc(O)ccc3O[C@H]2c4ccc(OCCN5CCC(F)CC5)cc4	0	1	1	0	1
Oc1ccc(cc1F)c2oc3c(C=C)c(Br)c(O)c(Br)c3n2	0	0	0	1	1
COc1cc(O)c(Br)c2nc(oc12)c3ccc(O)c(F)c3	0	0	0	1	1
COc1c(Br)c(O)c(Br)c2nc(oc12)c3ccc(O)c(F)c3	0	0	0	0	1
COc1cc(O)c(Cl)c2cc(oc12)c3ccc(O)cc3	1	1	0	0	1
COc1cc(O)c(C#N)c2cc(oc12)c3ccc(O)cc3	1	1	0	0	1
Oc1ccc(cc1)c2oc3c(Cl)cc(O)cc3c2	0	0	0	0	1
Cc1cc(O)cc2cc(oc12)c3ccc(O)cc3	0	0	0	0	1
Cc1cc(O)cc2cc(oc12)c3ccc(O)c(F)c3	1	0	0	0	1
Oc1ccc(cc1)c2oc3c(CC#N)cc(O)cc3c2	0	0	0	0	1
Oc1cc(CC#N)c2oc(cc2c1)c3ccc(O)c(F)c3	0	0	0	0	1
Oc1ccc(cc1)c2oc3c(CC#N)cc(O)c(Br)c3c2	0	1	0	0	1
Oc1ccc(cc1)c2oc3c(CC#N)cc(O)c(Cl)c3c2	1	1	0	0	1
CC(=O)c1cc(O)cc2cc(oc12)c3ccc(O)cc3	0	0	0	0	1
CCC(=O)c1cc(O)cc2cc(oc12)c3ccc(O)cc3	1	0	0	0	1
Oc1ccc(cc1)c2oc3c(C=O)cc(O)cc3c2	0	0	0	0	1
Oc1ccc(cc1)c2oc3c(cc(O)cc3c2)C#N	0	0	0	0	1
Oc1cc(C#N)c2oc(cc2c1)c3ccc(O)c(F)c3	0	0	0	0	1
Oc1ccc2nc(oc2c1)c3ccc4cc(O)ccc4c3	0	0	0	0	1
Oc1ccc(c(O)c1)c2oc3cc(O)ccc3n2	0	0	0	0	1
Oc1ccc(cc1)c2oc3cc(O)ccc3n2	0	0	0	0	1
Oc1ccc2nc(oc2c1)c3cccc(O)c3O	0	0	0	0	1
Oc1ccc2nc(oc2c1)c3ccc(O)c(O)c3	0	0	0	0	1
Oc1ccc2nc(oc2c1)c3ccc(O)c(F)c3	0	0	0	0	1
Oc1ccc2nc(oc2c1)c3ccc(O)c(Cl)c3	0	0	0	0	1
Oc1ccc(cc1)c2oc3cc(O)c(Cl)cc3n2	0	0	0	0	1
CC(C)(C)c1cc(ccc1O)c2oc3cc(O)ccc3n2	0	0	0	0	1
CCCCOc1cc(ccc1O)c2oc3cc(O)ccc3n2	0	1	0	0	0
Oc1ccc(cc1)c2oc3ccc(O)cc3n2	0	0	0	0	1
Oc1ccc2oc(nc2c1)c3ccc(O)c(F)c3	0	0	0	0	1
Oc1ccc2oc(nc2c1)c3ccc(O)c(Cl)c3	0	0	0	0	1
Oc1ccc(c(Cl)c1)c2oc3ccc(O)cc3n2	0	0	0	0	1
Oc1ccc(c(O)c1)c2oc3ccc(O)cc3n2	0	0	0	0	1
Oc1ccc(cc1)c2oc3cc(Cl)c(O)cc3n2	0	0	0	0	1
Oc1ccc(cc1F)c2oc3cc(Cl)c(O)cc3n2	0	0	0	1	1
Oc1ccc(cc1F)c2oc3cc(Br)c(O)cc3n2	0	0	0	1	1
Oc1ccc2oc(nc2c1)c3cccc(O)c3O	0	0	0	0	1
COc1cc(O)cc2nc(oc12)c3ccc(O)cc3	0	0	0	0	1
Oc1ccc(cc1)c2oc3c(Br)cc(O)cc3n2	0	0	0	0	1
Oc1cc(Br)c2oc(nc2c1)c3ccc(O)c(F)c3	0	0	0	0	1
Oc1cc(Br)c2oc(nc2c1)c3ccc(O)c(c3)C(F)(F)F	0	0	0	0	1
Oc1ccc(c(F)c1)c2oc3c(Br)cc(O)cc3n2	0	0	0	0	1
Cc1cc(O)ccc1c2oc3c(Br)cc(O)cc3n2	1	0	0	0	1
Oc1ccc(cc1)c2oc3c(cc(O)cc3n2)C#N	0	0	0	0	1
Oc1cc(C#N)c2oc(nc2c1)c3ccc(O)c(F)c3	0	0	0	0	1
Oc1ccc(c(F)c1)c2oc3c(cc(O)cc3n2)C#N	0	0	0	0	1
Oc1ccc(cc1)c2oc3c(CBr)cc(O)cc3n2	0	0	0	0	1
Oc1ccc(cc1)c2oc3c(C=O)cc(O)cc3n2	0	0	0	0	1
CCOC(=O)c1cc(O)cc2nc(oc12)c3ccc(O)cc3	0	1	0	0	1
NC(=O)c1cc(O)cc2nc(oc12)c3ccc(O)cc3	0	0	0	0	1
CCc1cc(O)cc2nc(oc12)c3ccc(O)cc3	0	0	1	0	1
CCCc1cc(O)cc2nc(oc12)c3ccc(O)cc3	0	0	0	0	0
CC(C)c1cc(O)cc2nc(oc12)c3ccc(O)cc3	0	0	0	0	1
CCCCc1cc(O)cc2nc(oc12)c3ccc(O)cc3	0	0	1	0	0
Oc1ccc(cc1)c2oc3c(cc(O)cc3n2)C#C	0	0	0	0	1
Oc1ccc(cc1)c2oc3c(CC=C)cc(O)cc3n2	0	0	0	0	1
Oc1cc(CC=C)c2oc(nc2c1)c3ccc(O)c(F)c3	0	0	0	0	1
Oc1ccc(c(F)c1)c2oc3c(CC=C)cc(O)cc3n2	0	0	0	0	1
Oc1ccc(cc1)c2oc3c(C=C)cc(O)cc3n2	0	0	0	0	1
Oc1cc(C=C)c2oc(nc2c1)c3ccc(O)c(F)c3	0	0	0	0	1
Oc1cc(\C=C/F)c2oc(nc2c1)c3ccc(O)c(F)c3	0	0	0	0	1
C\C=C/c1cc(O)cc2nc(oc12)c3ccc(O)cc3	0	0	0	0	1
Oc1ccc(cc1)c2oc3c(\C=C/Br)cc(O)cc3n2	0	0	0	0	1
Oc1ccc(c(F)c1)c2oc3c(\C=C/Br)cc(O)cc3n2	0	0	0	0	1
C\C=C/c1cc(O)cc2nc(oc12)c3ccc(O)cc3F	1	0	0	0	1
Oc1ccc(c(F)c1)c2oc3c(C=C)cc(O)cc3n2	0	0	0	0	1
Oc1cc(C=C)c2oc(nc2c1)c3ccc(O)c(F)c3F	0	0	0	0	1
Oc1cc(F)c(c(F)c1)c2oc3c(C=C)cc(O)cc3n2	0	0	0	0	1
Oc1cc(C=C)c2oc(nc2c1)c3cc(F)c(O)cc3F	0	0	0	0	1
Cc1cc(O)ccc1c2oc3c(C=C)cc(O)cc3n2	1	0	0	0	1
Oc1ccc(cc1)c2oc3c(cc(O)cc3n2)c4ccccc4	0	0	0	0	1
Oc1ccc(cc1)c2oc3c(cc(O)cc3n2)c4occc4	0	0	0	0	1
Oc1cc(c2occc2)c3oc(nc3c1)c4ccc(O)c(F)c4	0	0	0	0	1
Oc1ccc(cc1)c2oc3c(cc(O)cc3n2)c4cccs4	0	0	0	0	1
Oc1ccc(cc1)c2oc3c(cc(O)cc3n2)c4nccs4	0	0	0	0	1
Oc1ccc(cc1)c2oc3c(cc(O)cc3n2)C4CCCC4	0	0	0	0	1
Oc1ccc(cc1F)c2oc3c(C=C)cc(O)c(Br)c3n2	0	0	0	1	1
Oc1ccc(c(O)c1)c2noc3cc(O)ccc23	0	0	0	0	1
Oc1ccc(c(O)c1)c2noc3ccccc23	0	1	0	0	1
Oc1ccc2c(noc2c1)c3ccccc3O	0	0	0	0	1
Oc1ccc(cc1)c2noc3cc(O)ccc23	0	0	0	0	1
Oc1ccc(c(O)c1)c2noc3ccc(O)cc23	1	0	0	0	1
Oc1ccc(cc1)c2noc3ccc(O)cc23	1	0	0	0	1
Oc1ccc2c(noc2c1)c3ccc(O)c(Cl)c3	1	1	0	0	1
Oc1ccc(c(c1)C#N)c2noc3cc(O)ccc23	0	1	0	0	1
Oc1ccc2c(noc2c1)c3ccc(O)c(Br)c3	0	0	0	0	1
Oc1ccc2c(noc2c1)c3ccc(O)c(F)c3	0	0	0	0	1
Cc1cc(ccc1O)c2noc3cc(O)ccc23	1	1	0	0	1
Cc1cc(O)ccc1c2noc3cc(O)ccc23	0	0	0	0	1
CCCc1cc(O)ccc1c2noc3cc(O)ccc23	1	1	0	0	1
CCCc1cc(ccc1O)c2noc3cc(O)ccc23	1	1	0	0	1
Cc1c(O)ccc(c1O)c2noc3cc(O)ccc23	0	1	0	0	1
Oc1ccc(c(CC#N)c1)c2noc3cc(O)ccc23	0	1	0	1	1
O\N=C\c1cc(O)ccc1c2noc3cc(O)ccc23	1	0	0	1	1
Oc1ccc2c(noc2c1)c3cc(Br)c(O)cc3O	0	0	0	0	1
Oc1ccc2c(noc2c1)c3cc(Cl)c(O)cc3O	0	1	0	0	1
Cc1cc(c(O)cc1O)c2noc3cc(O)ccc23	0	1	0	0	1
CCCc1cc(c(CC)cc1O)c2noc3cc(O)ccc23	1	1	1	0	1
CCCc1cc(c(CCC)cc1O)c2noc3cc(O)ccc23	1	1	1	0	1
Oc1ccc2c(noc2c1)c3ccc4cc(O)ccc4c3	1	0	0	0	1
Oc1ccc2c(noc2c1)c3ccc4c(O)cccc4c3	0	1	0	0	1
Oc1ccc2c(noc2c1)c3ccc4c(Br)c(O)ccc4c3	0	1	0	0	1
Oc1ccc2cc(ccc2c1)c3noc4ccc(O)cc34	0	0	0	0	1
Oc1ccc2c(noc2c1)c3cccc4cc(O)ccc34	1	0	0	0	1
Oc1ccc2c(noc2c1)c3cccc4c(O)cccc34	0	1	0	1	1
Oc1ccc2c(noc2c1)c3cccc4ccc(O)cc34	0	0	0	0	1
Oc1ccc2nc(oc2c1)c3cccc4c(O)cccc34	0	0	0	0	1
Oc1ccc2nc(oc2c1)c3cccc4cc(O)ccc34	0	0	0	0	1
Oc1ccc2nc(oc2c1)c3ccc(O)c4ccccc34	0	0	0	0	1
Oc1ccc2nc(oc2c1)c3cccc4ccccc34	0	0	0	0	1
Oc1ccc2nc(oc2c1)c3cccc4c(Br)c(O)ccc34	0	1	0	0	1
Oc1ccc2c(cccc2c1)c3oc4cc(O)c(F)cc4n3	1	0	0	0	1
Oc1ccc2c(cccc2c1)c3oc4ccc(O)cc4n3	0	0	0	0	1
Cc1cc(O)c2cccc(c3oc4cc(O)ccc4n3)c2c1	0	1	0	1	1
Oc1ccc2cc(ccc2c1)c3oc4ccc(O)cc4n3	0	0	0	0	1
Oc1ccc(cc1)C2=C(Br)c3ccc(O)cc3C2=O	0	0	0	0	1
CC1=C(C(=O)c2cc(O)ccc12)c3ccc(O)cc3	0	0	0	0	1
CSC1=C(C(=O)c2cc(O)ccc12)c3ccc(O)cc3	0	0	0	0	1
CCSC1=C(C(=O)c2cc(O)ccc12)c3ccc(O)cc3	0	0	0	1	1
Oc1ccc(cc1)C2=C(c3ccccc3)c4ccc(O)cc4C2=O	0	0	0	1	1
COc1cc(O)cc2C(=O)C(=C(Br)c12)c3ccc(O)cc3	1	1	0	0	1
Oc1ccc(cc1)C2=C(Br)c3c(O)cc(O)cc3C2=O	1	0	0	1	1
CSC1=C(C(=O)c2cc(O)cc(O)c12)c3ccc(O)cc3	1	1	0	0	1
CCSC1=C(C(=O)c2cc(O)cc(O)c12)c3ccc(O)cc3	1	1	0	0	1
Oc1ccc(cc1)C2=C(c3ccccc3)c4c(O)cc(O)cc4C2=O	0	0	0	0	1
Oc1ccc(cc1)C2=C(Br)c3cc(O)ccc3C2=O	0	0	0	0	1
COc1ccc2C(=O)C(=C(Br)c2c1)c3ccc(O)cc3	1	1	0	0	1
CC1=C(C(=O)c2ccc(O)cc12)c3ccc(O)cc3	1	0	0	0	1
CSC1=C(C(=O)c2ccc(O)cc12)c3ccc(O)cc3	0	0	0	0	1
CCSC1=C(C(=O)c2ccc(O)cc12)c3ccc(O)cc3	0	0	0	0	1
Oc1ccc(cc1)C2=C(c3ccccc3)c4cc(O)ccc4C2=O	0	0	0	1	1
CC1=C(C(=O)c2c(O)cc(O)cc12)c3ccc(O)cc3	1	0	0	0	1
Oc1ccc(cc1)C2=C(c3ccccc3)c4cc(O)cc(O)c4C2=O	1	0	0	0	1
Oc1ccc2C(=C(C(=O)Oc2c1)c3ccc(Cl)cc3)Cc4ccccc4	0	1	0	1	1
Oc1ccc(C(=O)Cc2oc3ccccc3c2)c(O)c1	0	0	0	1	1
O=C(Oc1ccc2C(=CC(=O)Oc2c1)c3ccccc3)c4occc4	0	1	1	0	1
Oc1ccc(c(F)c1)c2ccc3c(Cl)c(O)ccc3c2	1	0	0	0	0
Oc1ccc2cc(ccc2c1)c3cc(F)c(O)cc3F	1	0	0	1	0
Oc1ccc2cc(ccc2c1Cl)c3cc(F)c(O)cc3F	1	0	0	1	0
Oc1ccc2cc(ccc2c1)c3c(F)cc(O)cc3F	1	0	0	0	0
Oc1cc(F)c(c(F)c1)c2ccc3c(Cl)c(O)ccc3c2	1	0	0	0	0
Oc1ccc(c(Cl)c1)c2ccc3cc(O)ccc3c2	1	0	0	0	0
Oc1ccc(c(Cl)c1)c2ccc3c(Cl)c(O)ccc3c2	1	0	0	0	0
COc1cc(O)ccc1c2ccc3cc(O)ccc3c2	1	0	0	0	1
Cc1cc(O)ccc1c2ccc3cc(O)ccc3c2	1	0	0	1	0
Cc1cc(O)ccc1c2ccc3c(Cl)c(O)ccc3c2	1	1	0	0	0
Oc1ccc2cc(ccc2c1)c3ccc(O)c(F)c3	1	0	0	0	0
Oc1ccc(cc1F)c2ccc3c(Cl)c(O)ccc3c2	1	0	0	1	0
Oc1ccc2cc(ccc2c1)c3ccc(O)c(Cl)c3	1	0	0	0	0
Oc1ccc(cc1Cl)c2ccc3c(Cl)c(O)ccc3c2	1	0	0	1	0
Oc1ccc2cc(ccc2c1)c3cc(F)c(O)c(F)c3	1	0	0	0	0
Oc1ccc2cc(ccc2c1Cl)c3cc(F)c(O)c(F)c3	1	0	0	1	0
Oc1ccc(cc1)c2cc(F)c3cc(O)ccc3c2	1	0	0	0	0
Oc1ccc2cc(cc(F)c2c1)c3ccc(O)c(F)c3	1	0	0	0	0
Oc1ccc(cc1)c2cc(F)c3c(Cl)c(O)ccc3c2	1	0	0	0	0
Oc1ccc(cc1F)c2cc(F)c3c(Cl)c(O)ccc3c2	1	0	0	1	0
Oc1ccc(cc1)c2cc(Cl)c3cc(O)ccc3c2	1	0	0	0	0
Oc1ccc(cc1)c2cc(Cl)c3c(Cl)c(O)ccc3c2	1	0	0	0	0
Oc1ccc(cc1)c2cc(C#N)c3cc(O)ccc3c2	1	0	0	0	1
Oc1ccc2cc(cc(C#N)c2c1)c3ccc(O)c(F)c3	1	0	0	0	1
Oc1ccc(cc1)c2cc(C#N)c3c(Br)c(O)ccc3c2	1	0	0	0	1
Oc1ccc(cc1)c2cc(C#N)c3c(Cl)c(O)ccc3c2	1	1	0	0	1
Oc1ccc(cc1F)c2cc(C#N)c3c(Cl)c(O)ccc3c2	1	1	0	1	1
Oc1ccc(cc1F)c2cc(C#N)c3c(F)c(O)ccc3c2	1	0	0	0	1
Oc1ccc2cc(cc(C=O)c2c1)c3ccc(O)c(F)c3	1	0	0	0	1
Oc1ccc2cc(cc(C=C)c2c1)c3ccc(O)c(F)c3	1	0	0	0	0
CCc1cc(cc2ccc(O)cc12)c3ccc(O)c(F)c3	1	0	0	1	0
Oc1ccc2cc(cc(C#C)c2c1)c3ccc(O)c(F)c3	1	0	0	0	0
CC#Cc1cc(cc2ccc(O)cc12)c3ccc(O)c(F)c3	1	0	0	0	0
Oc1ccc(c(F)c1)c2cc(C#N)c3cc(O)ccc3c2	1	0	0	0	1
Oc1ccc2cc(cc(C#N)c2c1)c3cc(F)c(O)cc3F	1	0	0	0	1
Oc1ccc2cc(cc(C#N)c2c1)c3c(F)cc(O)cc3F	1	0	0	0	1
Oc1ccc2cc(cc(C#N)c2c1)c3cc(F)c(O)c(F)c3	1	0	0	0	1
Oc1ccc(cc1)c2ccc3cc(O)cc(C#N)c3c2	1	0	0	0	1
Oc1cc(C#N)c2cc(ccc2c1)c3ccc(O)c(F)c3	1	0	0	0	1
Oc1ccc(cc1F)c2ccc3c(Br)c(O)cc(C#N)c3c2	1	0	0	1	1
Oc1ccc(cc1F)c2ccc3c(C#N)c(O)cc(C#N)c3c2	0	0	0	1	1
Cc1c(O)cc(C#N)c2cc(ccc12)c3ccc(O)c(F)c3	1	0	0	1	1
Oc1ccc(cc1)c2ccc3c(Cl)c(O)cc(C#N)c3c2	1	1	0	0	1
Oc1ccc(cc1F)c2ccc3c(Cl)c(O)cc(C#N)c3c2	1	0	0	1	1
Oc1cc(C#C)c2cc(ccc2c1)c3ccc(O)c(F)c3	1	0	0	0	0
CC#Cc1cc(O)cc2ccc(cc12)c3ccc(O)c(F)c3	1	0	0	0	0
Oc1cc(C=O)c2cc(ccc2c1)c3ccc(O)c(F)c3	1	0	0	0	1
Oc1cc(C=C)c2cc(ccc2c1)c3ccc(O)c(F)c3	1	0	0	0	0
CCc1cc(O)cc2ccc(cc12)c3ccc(O)c(F)c3	1	0	0	0	0
Oc1ccc(cc1)c2ccc3cc(O)ccc3c2	1	0	0	0	0
Oc1cccc(c1)c2ccc3c(O)cccc3c2	1	0	0	0	0
Oc1ccc(cc1)c2ccc3c(O)cccc3c2	1	0	0	0	0
Oc1cccc(c1)c2ccc3cc(O)ccc3c2	1	0	0	0	0
Oc1ccc2cc(ccc2c1)c3ccccc3	1	0	0	1	0
Oc1ccc(cc1)c2ccc3ccc(O)cc3c2	0	0	0	0	0
Oc1cccc(c1)c2ccc3ccc(O)cc3c2	1	0	0	0	0
Oc1ccc2ccc(cc2c1)c3ccccc3	1	0	0	1	0
Oc1ccc(cc1)c2ccc3ccccc3c2	1	0	0	0	0
Oc1ccc(cc1)c2ccc3c(Cl)c(O)ccc3c2	1	0	0	0	0
Oc1ccc(cc1)c2ccc3c(Br)c(O)ccc3c2	1	0	0	0	0
Oc1ccc(cc1)c2ccc3c(F)c(O)ccc3c2	1	0	0	0	0
Oc1ccc(cc1)c2ccc3c(C#N)c(O)ccc3c2	0	0	0	0	1
Oc1ccc(cc1)c2ccc3c(c(O)ccc3c2)c4ccccc4	0	0	0	0	0
Cc1c(O)ccc2cc(ccc12)c3ccc(O)cc3	1	0	0	0	0
COc1c(O)ccc2cc(ccc12)c3ccc(O)cc3	1	0	0	0	1
Oc1ccc(cc1)c2ccc3c(c(O)ccc3c2)[N+](=O)[O-]	1	0	0	1	1
Oc1ccc(c(F)c1)c2ccc3cc(O)ccc3c2	1	0	0	0	0
CCC1=N[C@@H]([C@@H](N1)c2ccc(O)cc2)c3ccc(OCCN4CCCCC4)cc3	0	1	1	0	1
Oc1ccc2C(N(CCc2c1)c3ccccc3)c4ccc(cc4)N5CCN6CCCCC6C5	0	1	1	0	1
CC1CN(CCN1C)c2ccc(cc2)C3N(CCc4cc(O)ccc34)c5ccccc5	0	1	1	1	1
CCN1CCN(CC1C)c2ccc(cc2)C3N(CCc4cc(O)ccc34)c5ccccc5	0	1	1	1	1
CCC1CN(CCN1C)c2ccc(cc2)C3N(CCc4cc(O)ccc34)c5ccccc5	0	1	1	0	1
CN1CCN(CC1)c2ccc(cc2)C3N(CCc4cc(O)ccc34)c5ccccc5	0	1	1	0	1
CN1CCC(CC1)c2ccc(cc2)C3N(CCc4cc(O)ccc34)c5ccccc5	0	1	1	0	1
CN1CCC(CC1)c2ccc(cc2)C3N(CCc4cc(O)ccc34)c5ccc(F)cc5	0	1	1	0	1
CN1CCC(CC1)c2ccc(cc2)C3N(CCc4cc(O)ccc34)c5cccc(F)c5	0	1	1	0	1
CN1CCC(CC1)c2ccc(cc2)C3N(CCc4cc(O)ccc34)c5cccc(O)c5	0	1	1	0	1
CN1CCN(CC1)c2ccc(cc2)C3N(CCc4cc(O)ccc34)c5cccc(O)c5	0	1	1	0	1
CC(C)N1CCN(CC1)c2ccc(cc2)C3N(CCc4cc(O)ccc34)c5cccc(O)c5	0	1	1	1	1
CC(C)CN1CCN(CC1)c2ccc(cc2)C3N(CCc4cc(O)ccc34)c5cccc(O)c5	0	1	1	0	1
Oc1cccc(c1)N2CCc3cc(O)ccc3C2c4ccc(cc4)N5CCN(CC6CC6)CC5	0	1	1	0	1
Oc1cccc(c1)N2CCc3cc(O)ccc3C2c4ccc(cc4)N5CCN(CC5)C6CCCC6	0	1	1	0	1
Oc1cccc(c1)N2CCc3cc(O)ccc3C2c4ccc(cc4)N5CCN(CC5)C6CCCCC6	0	1	1	0	1
Oc1ccc2c(c1)sc3c4ccccc4n(Cc5ccc(OCCN6CCCCCC6)cc5)c23	0	1	1	0	1
Oc1ccc2c(c1)sc3c4cc(O)ccc4n(Cc5ccc(OCCN6CCCCCC6)cc5)c23	0	1	1	0	1
CN(C)CCOc1ccc(Cn2c3ccccc3c4sc5cc(O)ccc5c24)cc1	0	1	1	0	1
CN(C)CCOc1ccc(Cn2c3ccc(O)cc3c4sc5cc(O)ccc5c24)cc1	0	1	0	0	1
CCN(CC)CCOc1ccc(Cn2c3ccccc3c4sc5cc(O)ccc5c24)cc1	0	1	1	0	0
CCN(CC)CCOc1ccc(Cn2c3ccc(O)cc3c4sc5cc(O)ccc5c24)cc1	0	1	1	0	1
Oc1ccc2c(c1)sc3c4ccccc4n(Cc5ccc(OCCN6CCOCC6)cc5)c23	0	1	0	0	1
Oc1ccc2c(c1)sc3c4cc(O)ccc4n(Cc5ccc(OCCN6CCOCC6)cc5)c23	0	1	0	0	1
Oc1ccc2c(c1)sc3c4ccccc4n(Cc5ccc(OCCN6CCCCC6)cc5)c23	0	1	1	0	1
Oc1ccc2c(c1)sc3c4cc(O)ccc4n(Cc5ccc(OCCN6CCCCC6)cc5)c23	0	1	1	0	1
Oc1ccc2c(c1)sc3c4ccccc4n(Cc5ccc(OCCN6CCCC6)cc5)c23	0	1	0	0	1
Oc1ccc2c(c1)sc3c4cc(O)ccc4n(Cc5ccc(OCCN6CCCC6)cc5)c23	0	1	1	0	1
Oc1ccc(cc1)c2ccc3cc(O)ccc3n2	1	0	0	0	1
Oc1ccc(cc1)c2ccc3c(Cl)c(O)ccc3n2	1	0	0	0	1
Oc1ccc(cc1)c2ccc3c(Br)c(O)ccc3n2	0	0	0	0	1
Oc1ccc(cc1)c2cc(Cl)c3cc(O)ccc3n2	1	0	0	0	1
Oc1ccc2nc(cc(Cl)c2c1)c3ccc(O)c(F)c3	1	0	0	0	1
Oc1ccc(cc1)c2cc(Br)c3cc(O)ccc3n2	1	0	0	0	1
Oc1ccc2nc(cc(Br)c2c1)c3ccc(O)c(F)c3	1	0	0	0	1
Oc1ccc2nc(cc(Br)c2c1)c3cc(F)c(O)c(F)c3	1	0	0	0	1
Oc1ccc(cc1)c2cc(C=C)c3cc(O)ccc3n2	1	0	0	0	1
Oc1ccc2nc(cc(C=C)c2c1)c3ccc(O)c(F)c3	1	0	0	0	1
CCc1cc(nc2ccc(O)cc12)c3ccc(O)cc3	1	0	1	0	1
CCc1cc(nc2ccc(O)cc12)c3ccc(O)c(F)c3	1	0	0	0	1
Oc1ccc(cc1)c2cc(C#C)c3cc(O)ccc3n2	0	0	0	0	1
Oc1ccc2nc(cc(C#C)c2c1)c3ccc(O)c(F)c3	1	0	0	0	1
Oc1ccc2nc(cc(C#C)c2c1)c3cc(F)c(O)c(F)c3	0	0	0	0	1
Oc1ccc(cc1)c2cc(C#N)c3cc(O)ccc3n2	1	0	0	0	1
Oc1ccc2nc(cc(C#N)c2c1)c3ccc(O)c(F)c3	1	0	0	0	1
CC(=O)c1cc(nc2ccc(O)cc12)c3ccc(O)cc3	1	0	0	0	1
CC(=O)c1cc(nc2ccc(O)cc12)c3ccc(O)c(F)c3	1	0	0	0	1
Oc1ccc2nc(cc(c3ccccc3)c2c1)c4ccc(O)c(F)c4	0	0	0	0	1
COc1cc(nc2ccc(O)cc12)c3ccc(O)cc3	1	0	0	0	1
C[C@@H](COc1ccc(cc1)[C@@H]2Oc3ccc(O)cc3S[C@@H]2c4ccc(O)cc4)N5CCCC5	0	1	1	0	1
C[C@@H](COc1ccc(cc1)[C@@H]2Oc3ccc(O)cc3S[C@@H]2c4ccc(O)cc4)N5CC[C@@H](C)C5	0	1	1	0	1
C[C@@H]1CCN(CCOc2ccc(cc2)C(=O)c3c(sc4cc(O)ccc34)c5ccc(O)cc5)C1	0	1	1	0	0
C[C@@H](COc1ccc(cc1)C(=O)c2c(sc3cc(O)ccc23)c4ccc(O)cc4)N5CCCC5	0	1	0	0	1
C[C@@H]1CCN(CCOc2ccc(Cn3c(c(C)c4cc(O)ccc34)c5ccc(O)cc5)cc2)C1	0	1	1	0	1
C[C@@H](COc1ccc(Cn2c(c(C)c3cc(O)ccc23)c4ccc(O)cc4)cc1)N5CCCC5	0	1	1	0	1
C[C@@H]1CCN(CCOc2ccc(cc2)[C@H]3[C@H](CCc4cc(O)ccc34)c5ccccc5)C1	0	1	1	0	0
C[C@@H](COc1ccc(cc1)[C@H]2[C@H](CCc3cc(O)ccc23)c4ccccc4)N5CCCC5	0	1	1	0	0
Oc1ccc(cc1)c2[nH]c3ccccc3c2c4ccccc4	0	0	0	0	1
Oc1ccc(cc1)c2c([nH]c3ccccc23)c4ccccc4	0	0	0	0	1
Oc1ccc(cc1)c2[nH]c3ccccc3c2c4ccc(O)cc4	0	0	0	0	1
c1ccc(cc1)c2[nH]c3ccccc3c2c4ccccc4	1	0	0	1	1
Oc1ccc(cc1)c2[nH]c(nc2c3ccccc3)C(F)(F)F	0	0	0	0	1
Oc1ccc(cc1)c2noc(c2c3ccccc3)C(F)(F)F	0	0	0	0	1
Oc1ccc(cc1)n2c(nc3ccccc23)c4ccccc4Cl	1	1	0	1	1
Cc1nocc1c2nc3ccccc3n2c4ccc(O)cc4	1	1	0	1	1
Cn1cccc1c2nc3ccccc3n2c4ccc(O)cc4	1	0	0	1	1
Oc1ccc(cc1)n2c(nc3ccccc23)c4ccccc4	1	0	0	1	1
C[C@]12CCC3C(CC=C4C[C@@H](O)CC[C@]34C=C)C1CC[C@@H]2O	1	1	0	0	0
C[C@]12CCC3C(CC=C4C[C@@H](O)CC[C@]34C=C)C1CC[C@@]2(O)C#C	1	1	0	1	0
C[C@]1(O)CCC2C3CC=C4C[C@@H](O)CC[C@]4(C=C)C3CC[C@]12C	1	1	0	1	0
C[C@]12CCC3C(CC=C4C[C@@H](O)CC[C@]34CO)C1CC[C@@H]2O	1	1	0	0	0
C[C@]12CC[C@H]3[C@@H](CC=C4C[C@@H](O)CC[C@]34C)[C@@H]1CC[C@@H]2O	1	1	0	0	0
C[C@]12CCC3C(CC=C4C[C@@H](O)CC[C@]34CC#C)C1CC[C@@H]2O	1	1	0	0	0
C[C@]12CCC3C(CC=C4C[C@@H](O)CC[C@]34C#C)C1CC[C@@H]2O	1	1	0	0	0
CCC[C@]12CC[C@H](O)CC1=CCC3C4CC[C@H](O)[C@@]4(C)CCC23	1	1	0	1	0
CC[C@]12CC[C@H](O)CC1=CCC3C4CC[C@H](O)[C@@]4(C)CCC23	1	1	0	0	0
C[C@]12CCC3C(CC=C4C[C@@H](O)CC[C@]34CC=C)C1CC[C@@H]2O	1	1	0	0	0
CC\C=C/[C@]12CC[C@H](O)CC1=CCC3C4CC[C@H](O)[C@@]4(C)CCC23	1	1	1	0	0
C\C=C\[C@]12CC[C@H](O)CC1=CCC3C4CC[C@H](O)[C@@]4(C)CCC23	1	1	1	0	0
C\C=C/[C@]12CC[C@H](O)CC1=CCC3C4CC[C@H](O)[C@@]4(C)CCC23	1	1	1	0	0
CO\C=C/[C@]12CC[C@H](O)CC1=CCC3C4CC[C@H](O)[C@@]4(C)CCC23	1	1	1	0	0
C[C@]12CCC3C(CC=C4C[C@@H](O)CC[C@]34\C=C\Br)C1CC[C@@H]2O	1	1	0	0	0
C[C@]12CCC3C(CC=C4C[C@@H](O)CC[C@]34\C=C\Cl)C1CC[C@@H]2O	1	1	0	0	0
C[C@]12CCC3C(CC=C4C[C@@H](O)CC[C@]34\C=C/Cl)C1CC[C@@H]2O	1	1	0	0	0
C[C@]12CCC3C(CC=C4C[C@@H](O)CC[C@]34\C=C\F)C1CC[C@@H]2O	1	1	0	0	0
C[C@]12CCC3C(CC=C4C[C@@H](O)CC[C@]34\C=C/F)C1CC[C@@H]2O	1	1	0	0	0
CN(C)CCOc1ccc(cc1)\C(=C(\CCCCO)/c2ccccc2)\c3ccc(O)cc3	0	1	1	0	0
CN(C)CCOc1ccc(cc1)\C(=C(\CCCO)/c2ccccc2)\c3ccc(O)cc3	0	1	1	0	0
CN(C)CCOc1ccc(cc1)\C(=C(\CCO)/c2ccccc2)\c3ccc(O)cc3	0	1	1	0	0
CSCCC\C(=C(/c1ccc(O)cc1)\c2ccc(OCCN(C)C)cc2)\c3ccccc3	0	1	1	0	0
CN(C)CCOc1ccc(cc1)\C(=C(\CCCN=[N+]=[N-])/c2ccccc2)\c3ccc(O)cc3	0	1	1	0	1
CN(C)CCOc1ccc(cc1)\C(=C(\CCN=[N+]=[N-])/c2ccccc2)\c3ccc(O)cc3	0	1	1	0	1
CN(C)CCOc1ccc(cc1)\C(=C(\CCCC#N)/c2ccccc2)\c3ccc(O)cc3	0	1	1	0	0
CN(C)CCOc1ccc(cc1)\C(=C(\CCC#N)/c2ccccc2)\c3ccc(O)cc3	0	1	1	0	0
CN(C)CCOc1ccc(cc1)\C(=C(\CCCCl)/c2ccccc2)\c3ccc(O)cc3	0	1	1	0	0
CN(C)CCOc1ccc(cc1)\C(=C(\CCCl)/c2ccccc2)\c3ccc(O)cc3	0	1	1	0	0
CCN(c1ccccc1)S(=O)(=O)c2ccc(O)cc2	1	0	0	0	1
CCN(c1ccccc1Br)S(=O)(=O)c2ccc(O)cc2	1	0	0	1	1
CCN(c1cccc(OC)c1)S(=O)(=O)c2ccc(O)cc2	1	0	0	0	1
CCCN(c1ccccc1)S(=O)(=O)c2ccc(O)cc2	1	0	0	0	1
CCN(c1ccc(O)cc1)S(=O)(=O)c2ccc(O)cc2	1	0	0	0	1
CCN(c1ccccc1)S(=O)(=O)c2ccc(O)c(C)c2	1	0	0	1	1
CC(C)N(c1ccccc1)S(=O)(=O)c2ccc(O)cc2	1	0	0	1	1
CCN(c1ccccc1OC)S(=O)(=O)c2ccc(O)cc2	1	0	0	0	1
CC(C)(C)CN(c1ccccc1)S(=O)(=O)c2ccc(O)cc2	1	0	0	0	1
Oc1ccc(cc1)S(=O)(=O)N(Cc2ccccc2)c3ccccc3	1	0	0	0	1
Oc1ccc(cc1)S(=O)(=O)N(C2CCCCC2)c3ccccc3	1	0	0	0	1
Oc1ccc(cc1)S(=O)(=O)N(c2ccccc2)c3ccccc3	1	0	0	0	1
CCCCN(c1ccccc1)S(=O)(=O)c2ccc(O)cc2	1	0	0	0	1
Oc1ccc(cc1)S(=O)(=O)N(CC=C)c2ccccc2	1	0	0	0	1
CCCN(c1ccccc1Br)S(=O)(=O)c2ccc(O)c(C)c2	1	0	0	1	1
CCCN(c1ccccc1c2ccccc2)S(=O)(=O)c3ccc(O)c(C)c3	1	0	1	1	1
CCCN(c1ccccc1F)S(=O)(=O)c2ccc(O)cc2	1	0	0	1	1
CCCN(c1ccccc1Br)S(=O)(=O)c2ccc(O)c(c2)C(F)(F)F	1	0	0	1	1
CCCN(c1ccccc1Br)S(=O)(=O)c2ccc(O)cc2	1	0	0	1	1
CCCN(c1c(C)cccc1CC)S(=O)(=O)c2ccc(O)c(C)c2	1	1	1	1	1
CCCN(c1c(C)cccc1C)S(=O)(=O)c2ccc(O)c(C)c2	1	0	0	1	1
CCCN(c1c(Cl)cccc1Cl)S(=O)(=O)c2ccc(O)c(C)c2	1	1	0	1	1
CCCN(c1c(CC)cccc1CC)S(=O)(=O)c2ccc(O)c(C)c2	1	0	1	1	1
CCCN(c1c(C)cccc1Cl)S(=O)(=O)c2ccc(O)c(C)c2	1	1	0	1	1
CCCN(c1c(C)cccc1Cl)S(=O)(=O)c2ccc(O)cc2	1	1	0	1	1
CCCN(c1ccccc1C(F)(F)F)S(=O)(=O)c2ccc(O)cc2	1	0	0	0	1
CCCN(c1ccccc1Cl)S(=O)(=O)c2ccc(O)c(C)c2	1	1	0	1	1
CCCN(c1ccccc1Cl)S(=O)(=O)c2ccc(O)cc2	1	1	0	1	1
CCCN(c1ccccc1C)S(=O)(=O)c2ccc(O)c(C)c2	1	0	0	1	1
CC1CCc2ccccc2N1S(=O)(=O)c3ccc(O)cc3	1	1	0	0	1
Oc1ccc2c(CCN(c3ccccc3Cl)S2(=O)=O)c1	1	1	0	0	1
Cc1c(O)ccc2c1CCc3cc(O)cc(C=C)c23	1	1	0	0	0
Cc1cc(O)c(C)c2c1c3ccc(O)c(C)c3OC2(C)CC=C	1	1	1	0	0
Cc1c(O)ccc2c1OC(C)(C)c3c(C)c(O)ccc23	1	0	0	1	1
CC(C)CC1Oc2c(C)c(O)ccc2c3c(C)cc(O)cc13	1	0	1	0	0
CC1Oc2c(C)c(O)ccc2c3c(C)cc(O)c(C)c13	1	0	0	1	1
CCCC1Oc2c(C)c(O)ccc2c3c(C)cc(O)cc13	1	0	1	0	0
CCC1Oc2c(C)c(O)ccc2c3c(C)cc(O)cc13	1	0	1	0	1
CCC1Oc2c(C)c(O)ccc2c3ccc(O)c(C)c13	1	0	1	0	1
CC1Oc2c(C)c(O)ccc2c3ccc(O)c(C)c13	1	0	0	0	1
CC1Oc2c(C)c(O)ccc2c3c(C)cc(O)cc13	1	0	0	0	1
Cc1cc(O)cc2COc3c(C)c(O)ccc3c12	1	0	0	0	1
Cc1c(O)ccc2c1COc3c(C)c(O)ccc23	1	0	0	0	0
Cc1c(O)c(Cl)c(C)c2c3ccc(O)c(Cl)c3OC(=O)c12	1	0	0	1	1
Cc1c(O)c(Cl)cc2c3ccc(O)c(Cl)c3OC(=O)c12	1	1	0	1	1
Oc1ccc2c(OC(=O)c3c(Cl)c(O)c(F)cc23)c1Cl	1	0	0	1	1
Cc1cc(O)c(C)c2C(=O)Oc3c(C)c(O)ccc3c12	1	0	0	1	1
Cc1cc(O)c(C)c2OC(=O)c3c(C)c(O)ccc3c12	1	0	0	0	1
Cc1cc(O)cc2C(=O)Oc3c(C)c(O)ccc3c12	1	0	0	0	1
CCc1cc(O)cc2C(=O)Oc3c(C)c(O)ccc3c12	1	0	0	0	1
Cc1c(O)ccc2c3ccc(O)c(Br)c3OC(=O)c12	1	0	0	0	1
CCc1c(O)ccc2c3ccc(O)c(F)c3OC(=O)c12	1	0	0	1	1
Cc1c(O)ccc2c3ccc(O)c(F)c3OC(=O)c12	1	0	0	0	1
CCc1c(O)ccc2c1OC(=O)c3c(C)c(O)ccc23	1	0	0	0	1
CCc1c(O)ccc2c3ccc(O)c(C)c3OC(=O)c12	1	0	0	1	1
Cc1c(O)ccc2c1OC(=O)c3c(O)c(O)ccc23	1	0	0	0	1
Cc1cc(O)c(Cl)c2C(=O)Oc3c(Cl)c(O)ccc3c12	1	0	0	1	1
Cc1cc(O)cc2OC(=O)c3c(C)c(O)ccc3c12	1	0	0	0	1
Cc1cc(O)c(C)c2OC(=O)c3cc(O)ccc3c12	1	0	0	0	1
Cc1c(O)ccc2c3ccc(O)cc3OC(=O)c12	1	0	0	0	1
Cc1c(O)ccc2c1OC(=O)c3cc(O)ccc23	1	0	0	0	1
Cc1c(O)ccc2c1OC(=O)c3c(C)c(O)ccc23	1	0	0	0	1
COc1c(C)c(Br)c2C(=O)Oc3c(C)c(O)ccc3c2c1C	1	0	0	1	1
COc1c(C)cc2C(=O)Oc3c(C)c(O)ccc3c2c1C	1	0	0	0	1
CCc1cc(OC)cc2C(=O)Oc3c(C)c(O)ccc3c12	1	0	0	0	1
Cc1cc(C=C)c2c(c1)C(=O)Oc3c(C)c(O)ccc23	1	0	0	0	1
Cc1cc(CC=C)c2c(c1)C(=O)Oc3c(C)c(O)ccc23	1	0	0	0	1
Cc1cc(Br)c2c(c1)C(=O)Oc3c(C)c(O)ccc23	1	0	0	1	1
Cc1cc(C)c2c(c1)C(=O)Oc3c(C)c(O)ccc23	1	0	0	1	1
CC\C=C\c1cc2c(cc1Br)C(=O)Oc3c(C)c(O)ccc23	0	0	0	0	1
COc1cc2C(=O)Oc3c(C)c(O)ccc3c2cc1Br	1	1	0	1	1
Cc1cc2c(cc1Br)C(=O)Oc3c(C)c(O)ccc23	1	0	0	1	1
Cc1ccc(C)c2c3ccc(O)c(C)c3OC(=O)c12	1	0	0	1	1
Cc1c(O)ccc2c1OC(=O)c3c(Br)cc(Br)cc23	1	0	0	1	1
Cc1c(O)ccc2c1OC(=O)c3c(C)c(NS(=O)(=O)C)ccc23	1	0	0	1	1
Cc1c(O)ccc2c1OC(=O)c3c(C)c(N)ccc23	1	0	0	0	1
COc1ccc2c3ccc(O)c(C)c3OC(=O)c2c1C	1	0	0	0	1
C\C=C\c1cccc2C(=O)Oc3c(C)c(O)ccc3c12	1	1	0	0	1
CCc1c(O)ccc2c1OC(=O)c3cc(Br)ccc23	1	0	0	1	1
Cc1cc(C)c2c(c1)C(=O)Oc3cc(O)ccc23	1	0	0	0	1
Cc1c(O)ccc2c1OC(=O)c3cc(C=C)ccc23	1	0	0	1	1
CCC1Oc2c(C)c(O)ccc2c3c(C)cc(O)c(C)c13	1	0	1	0	1
Oc1ccc(cc1)N2C=Nc3cc(O)cc(O)c3C2=O	1	0	0	0	1
Oc1ccc(cc1)N2C=Nc3cc(O)cc(O)c3C2=S	1	0	0	0	1
Oc1cc(O)c2C(=O)N(C=Nc2c1)c3ccc(O)c(F)c3	1	0	0	0	1
Oc1cc(O)c2C(=O)N(C=Nc2c1)c3ccc(O)c(Cl)c3	1	1	0	0	1
Cc1cc(O)ccc1N2C=Nc3cc(O)cc(O)c3C2=O	1	1	0	0	1
COc1cc(O)c2C(=O)N(C=Nc2c1)c3ccc(O)cc3	1	1	0	0	1
Oc1cc(O)c2C(=O)N(C=Nc2c1)c3ccc(O)nc3	1	0	0	1	1
Oc1ccc(nc1)N2C=Nc3cc(O)cc(O)c3C2=O	1	0	0	0	1
Cc1cc(ccc1O)N2C=Nc3cc(O)cc(O)c3C2=O	1	1	0	0	1
Oc1ccc(N2C=Nc3cc(O)cc(O)c3C2=O)c(Cl)c1	1	1	0	0	1
Oc1ccc(N2C=Nc3cc(O)cc(O)c3C2=O)c(F)c1	1	0	0	0	1
CC(C)C1=Nc2cc(O)cc(O)c2C(=O)N1c3ccc(O)cc3	1	1	0	0	1
CCCCC1=Nc2cc(O)cc(O)c2C(=O)N1c3ccc(O)cc3	1	1	0	0	1
CCCC1=Nc2cc(O)cc(O)c2C(=O)N1c3ccc(O)cc3	1	1	0	0	1
CCC1=Nc2cc(O)cc(O)c2C(=O)N1c3ccc(O)cc3	1	1	0	0	1
CC1=Nc2cc(O)cc(O)c2C(=O)N1c3ccc(O)cc3	1	1	0	0	1
Oc1cc(O)c2C(=O)N(C=Nc2c1)c3ccccc3	1	0	0	1	1
Oc1cccc(c1)N2C=Nc3cc(O)cc(O)c3C2=O	1	0	0	0	1
Oc1ccc(cc1)N2C=Nc3cc(O)ccc3C2=O	1	0	0	1	1
CCCc1c(O)cc2N=CN(C(=O)c2c1O)c3ccc(O)cc3	1	1	0	0	1
Cc1c(O)cc(O)c2C(=O)N(C=Nc12)c3ccc(O)cc3	1	0	0	0	1
CC(=C)c1cc(O)cc2N=CN(C(=O)c12)c3ccc(O)cc3	1	1	0	1	1
OCc1cc(O)cc2N=CN(C(=O)c12)c3ccc(O)cc3	1	0	0	0	1
Oc1ccc(cc1)N2C=Nc3cc(O)cc(c4ccccc4)c3C2=O	1	0	0	1	1
COC(=O)c1cc(O)cc2N=CN(C(=O)c12)c3ccc(O)cc3	1	1	0	1	1
CCc1cc(O)cc2N=CN(C(=O)c12)c3ccc(O)cc3	1	0	0	0	1
Cc1cc(O)cc2N=CN(C(=O)c12)c3ccc(O)cc3	1	0	0	1	1
Nc1cc(O)cc2N=CN(C(=O)c12)c3ccc(O)cc3	1	0	0	1	1
Oc1ccc(cc1)N2C(=O)c3ccc(O)cc3N=C2c4ccc(O)cc4	0	0	0	1	1
Oc1ccc(cc1)N2C(=O)Nc3cc(O)cc(O)c3C2=O	1	0	0	0	1
Oc1ccc(cc1)N2C(=S)Nc3cc(O)cc(O)c3C2=O	1	0	0	0	1
Oc1ccc(cc1)C2=COc3cc(O)cc(O)c3C2=S	1	0	0	0	1
Oc1ccc(nc1)N2C=Nc3cc(O)cc(O)c3C2=S	1	0	0	0	1
CCc1cc(O)cc2N=CN(C(=S)c12)c3ccc(O)cc3	1	0	1	0	1
Cc1cc(O)cc2N=CN(C(=S)c12)c3ccc(O)cc3	1	0	0	0	1
Cc1cc(ccc1O)N2C=Nc3cc(O)cc(O)c3C2=S	1	0	0	0	1
Oc1cc(O)c2C(=S)N(C=Nc2c1)c3ccc(O)c(F)c3	1	0	0	0	1
Oc1ccc2C3=C(COc2c1)c4ccc(O)cc4O[C@H]3c5ccc(OCCN6CCCCC6)cc5	0	1	1	0	1
Oc1ccc2C3=C(COc2c1)c4ccc(O)cc4O[C@@H]3c5ccc(OCCN6CCCCC6)cc5	0	1	1	0	1
C[C@]12CC[C@H]3[C@@H](CCc4cc(O)ccc34)[C@@H]1CC[C@@]2(O)C#C	1	1	1	0	0
CC(C)CC12CCC(=O)C(=C1c3ccc(O)cc3C2)C	1	1	0	0	0
CCCC[C@]12CCC(=O)C(=C1c3ccc(O)cc3C2)Br	1	1	0	0	0
CCCC[C@@]12CCC(=O)C(=C1c3ccc(O)cc3C2)C	1	1	0	0	0
CCCC[C@@]12CCC(=O)C(=C1c3ccc(O)cc3C2)Br	1	1	0	0	0
Oc1ccc2C3=C(C#N)C(=O)CCC3(Cc2c1)c4ccccc4	0	1	0	0	0
Oc1ccc2C3=C(C(=O)CCC3(Cc2c1)c4ccccc4)c5occc5	0	1	0	1	0
Oc1ccc2C3=C(Br)C(=O)CCC3(Cc2c1)c4ccccc4	0	1	0	0	0
CCCCC12CCC(=O)C(=C1c3ccc(O)cc3C2)I	1	1	0	0	0
CCCCC12CCC(=O)C(=C1c3ccc(O)cc3C2)Cl	1	1	0	0	0
CCCCC12CCC(=O)C(=C1c3ccc(O)cc3C2)C(F)(F)F	1	1	0	0	0
CCCCC12CCC(=O)C(=C1c3ccc(O)cc3C2)C#N	1	1	0	0	0
CCCCC12CCC(=O)C(=C1c3ccc(O)cc3C2)c4ccccc4	1	1	0	0	0
CCCCC12CCC(=O)C(=C1c3ccc(O)cc3C2)c4cccs4	1	1	0	0	0
CCCCC12CCC(=O)C(=C1c3ccc(O)cc3C2)c4occc4	1	1	1	0	0
CCCCC1=C2c3ccc(O)cc3CC2(CCCC)CCC1=O	1	1	1	0	0
CCCCC12CCC(=O)C(=C1c3ccc(O)cc3C2)CCC	1	1	0	0	0
CCCCC12CCC(=O)C(=C1c3ccc(O)cc3C2)CC	1	1	0	0	0
CCCCC12CCC(=O)C(=C1c3ccc(O)cc3C2)Br	1	1	0	0	0
CCCC12CCC(=O)C(=C1c3ccc(O)cc3C2)Br	1	1	0	0	0
CCC12CCC(=O)C(=C1c3ccc(O)cc3C2)Br	1	1	0	0	0
CC12CCC(=O)C(=C1c3ccc(O)cc3C2)Br	1	1	0	0	0
CC1=C2c3ccc(O)cc3CC2(CCC1=O)c4ccccc4	0	1	0	0	0
CCCCC12CCC(=O)C(=C1c3ccc(O)cc3C2)C	1	1	0	0	0
CC(C)C12CCC(=O)C(=C1c3ccc(O)cc3C2)C	1	1	0	0	0
CCCC12CCC(=O)C(=C1c3ccc(O)cc3C2)C	1	1	0	0	0
CCC12CCC(=O)C(=C1c3ccc(O)cc3C2)C	1	1	0	0	0
CC1=C2c3ccc(O)cc3CC2(C)CCC1=O	1	1	0	0	0
CCCCCC12CCC(=O)C=C1c3ccc(O)cc3C2	1	1	0	0	0
CCCCC12CCC(=O)C=C1c3ccc(O)cc3C2	1	1	0	0	0
CCCC12CCC(=O)C=C1c3ccc(O)cc3C2	1	1	0	1	0
CC12CCC(=O)C=C1c3ccc(O)cc3C2	1	1	0	1	0
CCCCC12CCC(=O)C(=C1c3ccc4[nH]ncc4c3C2)Br	1	1	1	1	1
CC1=C2c3ccc4[nH]ncc4c3CC2(C)CCC1=O	1	1	0	1	1
CC[C@@]12CCC(=O)C(=C1c3ccc4[nH]ncc4c3C2)C	1	1	0	0	1
CCCCC12CCC(=O)C(=C1c3ccc4[nH]ncc4c3C2)C	1	1	1	1	1
CCC1=C2c3ccc4[nH]ncc4c3CC2(CC)CCC1=O	1	1	0	0	1
CCCC[C@@]12CCC(=O)C(=C1c3ccc4[nH]ncc4c3C2)CC	1	1	1	1	1
CC[C@@]12CCC(=O)C(=C1c3ccc4[nH]ncc4c3C2)Cl	1	1	0	0	1
CC12CCC(=O)C(=C1c3ccc4[nH]ncc4c3C2)Br	1	1	0	0	1
CC[C@@]12CCC(=O)C(=C1c3ccc4[nH]ncc4c3C2)Br	1	1	0	0	1
CCCC12CCC(=O)C(=C1c3ccc4[nH]ncc4c3C2)Br	1	1	0	1	1
BrC1=C2c3ccc4[nH]ncc4c3C[C@]2(CC5CC5)CCC1=O	1	1	1	0	1
CCCCC12CCC(=O)C(=C1c3ccc4[nH]ncc4c3C2)C5CC5	1	1	0	0	1
CCCC[C@@]12CCC(=O)C(=C1c3ccc4[nH]ncc4c3C2)C(=O)OC	1	1	0	1	1
CC[C@@]12CCC(=O)C(=C1c3ccc4[nH]ncc4c3C2)C5CC5	1	1	0	0	1
CCCC12CCC(=O)C(=C1c3ccc4[nH]ncc4c3C2)C	1	1	0	1	1
C[C@@]12CCC(=O)C(=C1c3ccc4[nH]ncc4c3C2)C(F)(F)F	1	1	0	1	1
BrC1=C2c3ccc4[nH]ncc4c3C[C@]2(CCC5CC5)CCC1=O	1	1	1	0	1
CC[C@@]12CCC(=O)C(=C1c3ccc4[nH]ncc4c3C2)C(F)(F)F	1	1	0	0	1
CCCC[C@@]12CCC(=O)C(=C1c3ccc4[nH]ncc4c3C2)C(F)(F)F	1	1	1	1	1
CC[C@@]12CCC(=O)C(=C1c3ccc4[nH]ncc4c3C2)c5ccccc5	1	1	0	0	1
CCC12CCC(=O)C(=C1c3ccc4[nH]ncc4c3C2=O)C	1	1	0	1	1
CC[C@@]12CCC(=O)C(=C1c3ccc4[nH]ncc4c3C2=O)Cl	1	1	0	1	1
CCC12CCC(=O)C(=C1c3ccc4[nH]ncc4c3C2=O)Br	0	1	0	1	1
CC[C@@]12CCC(=O)C(=C1c3ccc4[nH]ncc4c3C2=O)C(F)(F)F	0	1	0	1	1
CCCC[C@@]12CCC(=O)C(=C1c3ccc4[nH]ncc4c3C2=O)C(F)(F)F	1	1	1	1	1
CCC12CCC(=O)C(=C1c3ccc4[nH]nc(Cl)c4c3C2)C	1	1	0	0	1
CCC12CCC(=O)C(=C1c3ccc4[nH]nc(Br)c4c3C2)C	1	1	0	0	1
CC[C@@]12CCC(=O)C(=C1c3ccc4[nH]nc(F)c4c3C2)Cl	1	1	0	0	1
CCC12CCC(=O)C(=C1c3ccc4[nH]nc(F)c4c3C2)Br	0	1	0	0	1
CC[C@@]12CCC(=O)C(=C1c3ccc4[nH]nc(F)c4c3C2)C(F)(F)F	1	1	0	0	1
CCCC[C@@]12CCC(=O)C(=C1c3ccc4[nH]nc(F)c4c3C2)CC	1	1	0	0	1
CCCC[C@@]12CCC(=O)C(=C1c3ccc4[nH]nc(F)c4c3C2)C(F)(F)F	1	1	0	0	1
CCC[C@@]12CCC(=O)C(=C1c3ccc(O)cc3C2)C	1	1	0	0	0
CC1=C2c3ccc(O)cc3C[C@@]24CC[C@H](C4)C1=O	1	1	0	0	0
CCC[C@@H]1C[C@@H]2C[C@]13Cc4cc(O)ccc4C3=C(C)C2=O	1	1	1	0	0
CC1=C2c3ccc(O)cc3C[C@@]24CCC[C@H](C4)C1=O	1	1	0	0	0
CC[C@@H]1CC[C@@H]2C[C@]13Cc4cc(O)ccc4C3=C(C)C2=O	1	1	0	0	0
CC[C@H]1CC[C@@H]2C[C@]13Cc4cc(O)ccc4C3=C(C)C2=O	1	1	0	0	0
CCC[C@@H]1CC[C@@H]2C[C@]13Cc4cc(O)ccc4C3=C(C)C2=O	1	1	1	0	0
CCC[C@H]1CC[C@@H]2C[C@]13Cc4cc(O)ccc4C3=C(C)C2=O	1	1	1	0	0
CC[C@@]12CCC(=O)C(=C1c3ccc(O)cc3C2)C	1	1	0	0	0
CC1=C2c3ccc(O)cc3CC2(Cc4ccccc4)CCC1=O	1	1	0	0	0
CC1=C2c3ccc(O)cc3CC2(Cc4ccc(Cl)cc4)CCC1=O	1	1	0	0	0
CC1=C2c3ccc4[nH]ncc4c3CC2(Cc5ccccc5F)CCC1=O	1	1	0	1	1
O=C1CCC2(Cc3ccccc3)Cc4c(ccc5[nH]ncc45)C2=C1c6ccc(OCCN7CCCCC7)cc6	0	1	1	1	1
Oc1ccc2C3=C(C(=O)CCC3(Cc4ccccc4)Cc2c1)c5ccc(OCCN6CCCCC6)cc5	0	1	1	0	1
Oc1ccc(cc1)C2=C3c4ccc(O)cc4CC3(Cc5ccccc5)CCC2=O	0	1	0	0	0
CCCCC1=C2c3ccc(O)cc3CC2(Cc4ccccc4)CCC1=O	1	1	1	0	0
Oc1ccc2C3=C(C(=O)CCC3(Cc4ccccc4)Cc2c1)c5ccc(OCCN6CCOCC6)cc5	0	1	1	0	1
CN(C)CCOc1ccc(cc1)C2=C3c4ccc(O)cc4CC3(Cc5ccccc5)CCC2=O	0	1	1	1	0
Oc1ccc2C3=C(C(=O)CCC3(Cc4ccc(Cl)cc4)Cc2c1)c5ccc(OCCN6CCCCC6)cc5	0	1	1	0	1
O=C1CCC2(Cc3ccccc3)Cc4c(ccc5[nH]ncc45)C2=C1	1	1	0	1	1
CC1=C2c3ccc4[nH]ncc4c3CC2(Cc5ccccc5)CCC1=O	1	1	0	1	1
CC1=C2c3ccc4[nH]ncc4c3CC2(Cc5cccc(F)c5)CCC1=O	1	1	0	1	1
CC1=C2c3ccc4[nH]ncc4c3CC2(Cc5ccc(F)cc5)CCC1=O	1	1	0	1	1
CC1=C2c3ccc4[nH]nnc4c3CC2(Cc5ccccc5)CCC1=O	1	1	0	1	1
CC1=C2c3ccc4[nH]ncc4c3CC2(Cc5ccc6ccccc6c5)CCC1=O	0	1	1	1	1
CC1=C2c3ccc4[nH]nnc4c3CC2(Cc5ccc(F)cc5)CCC1=O	1	1	0	1	1
CCCCC12CCC(=O)C(=C1c3ccc4[nH]nnc4c3C2)Br	1	1	0	1	1
CCCC[C@@]12CCC(=O)C(=C1c3ccc4[nH]nnc4c3C2)c5cccs5	1	1	1	0	1
CCCCC12CCC(=O)C(=C1c3ccc4[nH]nnc4c3C2)c5occc5	1	1	1	0	1
CCCC[C@@]12CCC(=O)C(=C1c3ccc4[nH]nnc4c3C2)C(F)(F)F	1	1	0	1	1
CCCC[C@@]12CCC(=O)C(=C1c3ccc4[nH]nnc4c3C2)Br	1	1	0	1	1
CCCCC12CCC(=O)C(=C1c3ccc4[nH]nnc4c3C2)CCC	1	1	0	1	1
CCCC[C@@]12CCC(=O)C(=C1c3ccc4[nH]nnc4c3C2)CC	1	1	0	1	1
CCCC[C@]12CCC(=O)C(=C1c3ccc4[nH]nnc4c3C2)CC	1	1	0	1	1
CCCCC12CCC(=O)C(=C1c3ccc4[nH]nnc4c3C2)C	1	1	0	1	1
CCCC12CCC(=O)C(=C1c3ccc4[nH]nnc4c3C2)Br	1	1	0	1	1
CCCC1=C2c3ccc4[nH]nnc4c3CC2(CCC)CCC1=O	1	1	0	1	1
CCCC12CCC(=O)C(=C1c3ccc4[nH]nnc4c3C2)CC	1	1	0	1	1
CCCC12CCC(=O)C(=C1c3ccc4[nH]nnc4c3C2)C	1	1	0	1	1
CC[C@@]12CCC(=O)C(=C1c3ccc4[nH]nnc4c3C2)C(F)(F)F	0	1	0	1	1
CCC12CCC(=O)C(=C1c3ccc4[nH]nnc4c3C2)Br	1	1	0	0	1
CCC12CCC(=O)C(=C1c3ccc4[nH]nnc4c3C2)c5ccc(O)cc5	0	1	0	0	1
CCCCC1=C2c3ccc4[nH]nnc4c3CC2(CC)CCC1=O	1	1	0	0	1
CCCC1=C2c3ccc4[nH]nnc4c3CC2(CC)CCC1=O	1	1	0	1	1
CCC1=C2c3ccc4[nH]nnc4c3C[C@]2(CC)CCC1=O	1	1	0	1	1
CCC1=C2c3ccc4[nH]nnc4c3CC2(CC)CCC1=O	1	1	0	1	1
CCC12CCC(=O)C(=C1c3ccc4[nH]nnc4c3C2)C	1	1	0	1	1
Oc1ccc(cc1)[C@@H]2CC(=O)c3c(O)cc(O)c(Cc4ccccc4)c3O2	0	1	0	0	1
CC(C)(C)Cc1c(O)cc(O)c2C(=O)C[C@H](Oc12)c3ccc(O)cc3	1	1	0	0	0
CC(C)Cc1c(O)cc(O)c2C(=O)C[C@H](Oc12)c3ccc(O)cc3	1	0	0	0	1
CC(C)CCc1c(O)cc(O)c2C(=O)C[C@H](Oc12)c3ccc(O)cc3	1	1	0	0	0
CCCCCCCCCCCc1c(O)cc(O)c2C(=O)C[C@H](Oc12)c3ccc(O)cc3	0	1	1	0	0
CCCCCCCCCc1c(O)cc(O)c2C(=O)C[C@H](Oc12)c3ccc(O)cc3	0	1	1	0	0
CCCCCCCc1c(O)cc(O)c2C(=O)C[C@H](Oc12)c3ccc(O)cc3	0	1	0	0	0
CCCCCc1c(O)cc(O)c2C(=O)C[C@H](Oc12)c3ccc(O)cc3	1	1	1	0	0
CCCc1c(O)cc(O)c2C(=O)C[C@H](Oc12)c3ccc(O)cc3	1	1	0	0	0
Cc1c(O)cc(O)c2C(=O)C[C@H](Oc12)c3ccc(O)cc3	1	0	0	0	1
Oc1ccc(cc1)[C@@H]2CC(=O)c3c(O)cc(O)cc3O2	1	0	0	0	1
CC(=CCc1c(O)cc(O)c2C(=O)CC(Oc12)c3ccc(O)cc3)C	1	1	0	0	1
CN(C)CCOc1ccc(cc1)c2c(nn3c(cc(nc23)C(F)(F)F)C(F)(F)F)c4ccc(O)cc4	0	1	1	0	1
Oc1ccc(cc1)c2nn3c(cc(nc3c2c4ccc(OCCN5CCCCC5)cc4)C(F)(F)F)C(F)(F)F	0	1	1	0	1
Oc1ccc(cc1)c2nn3c(cc(nc3c2c4ccc(O)cc4)C(F)(F)F)C(F)(F)F	0	1	0	0	1
Oc1ccc(c(O)c1)c2n[nH]c3cc(O)ccc23	0	0	0	0	1
CC(C)n1nc(c2ccc(O)cc2C)c3cccc(c13)C(F)(F)F	1	1	1	0	1
Cc1cc(O)ccc1c2nn(CC=C)c3c(cccc23)C(F)(F)F	1	1	1	0	1
Oc1ccc(c(O)c1)c2nn(CC=C)c3c(cccc23)C(F)(F)F	1	1	0	0	1
Oc1ccc(cc1)c2nn(C3CCCC3)c4c(F)cccc24	1	1	0	0	1
Oc1ccc(cc1)c2nn(C3CCCC3)c4c(Cl)cccc24	1	1	0	0	1
Oc1ccc(cc1)c2nn(C3CCCCC3)c4c(Cl)cccc24	1	1	1	0	1
CCCn1nc(c2ccc(O)cc2)c3cccc(Cl)c13	1	1	0	0	1
CC(C)n1nc(c2ccc(O)cc2)c3cccc(c13)C(F)(F)F	1	1	0	0	1
CCCn1nc(c2ccc(O)cc2)c3cccc(C)c13	1	1	1	0	1
CCCCn1nc(c2ccc(O)cc2)c3cccc(Cl)c13	1	1	0	0	1
OCCn1nc(c2ccc(O)cc2)c3cccc(Cl)c13	1	1	0	0	1
OCCn1nc(c2ccc(O)cc2)c3cccc(c13)C(F)(F)F	1	1	0	0	1
Oc1ccc(cc1)c2nn(Cc3ccccc3)c4c(cccc24)C(F)(F)F	1	1	1	0	1
Oc1ccc(cc1)c2nn(Cc3ccccc3)c4c(Cl)cccc24	1	1	0	0	1
Oc1ccc(c(O)c1)c2nn(c3cc(F)ccc3F)c4cc(O)ccc24	1	1	0	0	1
Oc1ccc(c(O)c1)c2nn(c3cc(Cl)ccc3Cl)c4cc(O)ccc24	1	1	0	0	1
Oc1ccc(c(O)c1)c2nn(c3cccc(Cl)c3)c4cc(O)ccc24	1	1	0	0	1
Oc1ccc(c(O)c1)c2nn(c3cccc(F)c3)c4cc(O)ccc24	1	1	0	0	1
Cc1ccc(cc1)n2nc(c3ccc(O)cc3O)c4ccc(O)cc24	1	1	0	0	1
Oc1ccc(c(O)c1)c2nn(C3CCCCC3)c4cc(O)ccc24	0	1	0	0	1
CCCCn1nc(c2ccc(O)cc2O)c3ccc(O)cc13	1	1	0	0	1
CCCn1nc(c2ccc(O)cc2O)c3ccc(O)cc13	1	0	0	0	1
Oc1ccc(c(O)c1)c2nn(CC(F)(F)F)c3cc(O)ccc23	1	1	0	0	1
CCn1nc(c2ccc(O)cc2O)c3ccc(O)cc13	1	0	0	0	1
Cn1nc(c2ccc(O)cc2O)c3ccc(O)cc13	1	0	0	0	1
Oc1ccc2c(Oc3ccc(OCCN4CCCCC4)cc3)c(sc2c1)c5ccc(NCCCl)cc5	0	1	1	0	1
Oc1ccc2c(Oc3ccc(OCCN4CCCCC4)cc3)c(sc2c1)c5ccc(NC(=O)CCl)cc5	0	1	1	0	1
Nc1ccc(cc1)c2sc3cc(O)ccc3c2Oc4ccc(OCCN5CCCCC5)cc4	0	1	1	0	1
CS(=O)(=O)c1ccc(cc1)c2sc3cc(O)ccc3c2Oc4ccc(OCCN5CCCCC5)cc4	0	1	1	0	1
Oc1ccc2c(Oc3ccc(OCCN4CCCCC4)cc3)c(sc2c1)c5ccccc5	0	1	1	0	0
Oc1ccc2c(Oc3ccc(OCCN4CCCCC4)cc3)c(sc2c1)c5ccc(Br)cc5	0	1	1	0	1
Oc1ccc2c(Oc3ccc(OCCN4CCCCC4)cc3)c(sc2c1)c5ccc(F)cc5	0	1	1	0	1
Oc1ccc(cc1)c2sc3cc(O)ccc3c2Oc4ccc(OCCN5CCCCC5)cc4	0	1	1	0	1
COc1ccc(cc1)c2sc3cc(O)ccc3c2Oc4ccc(OCCN5CCCCC5)cc4	0	1	1	0	0
CC(C)CCC[C@@H](C)CCC[C@@H](C)CCC[C@@H]1Cc2cc(O)ccc2[C@H]3CC[C@]4(C)[C@@H](O)CC[C@H]4[C@H]13	0	1	1	0	0
Oc1ccc(cc1)N2C(=O)c3cc(O)cc(Br)c3C2=O	1	0	0	1	1
Oc1ccc(N2C(=O)c3ccc(O)cc3C2=O)c(F)c1	1	0	0	1	1
Cc1cc(O)ccc1N2C(=O)c3ccc(O)cc3C2=O	1	0	0	1	1
Oc1ccc2C(=O)N(C(=O)c2c1)c3ccc(O)cc3[N+](=O)[O-]	1	0	0	1	1
Oc1ccc2C(=O)N(C(=O)c2c1)c3ccc(O)c4ccccc34	1	1	0	1	1
Oc1ccc2C(=O)N(C(=O)c2c1)c3cccc4c(O)cccc34	1	1	0	1	1
COc1ccc(N2C(=O)c3ccc(O)cc3C2=O)c(OC)c1	1	1	0	1	1
COc1ccc(cc1)N2C(=O)c3ccc(O)cc3C2=O	1	1	0	0	1
Oc1ccc2C(=O)N(C(=O)c2c1)c3ccccc3	0	0	0	1	1
Oc1cccc(c1)N2C(=O)c3ccc(O)cc3C2=O	1	0	0	1	1
Oc1ccc(cc1)N2C(=O)c3ccc(O)cc3C2=O	1	0	0	1	1
O\N=C\c1ccc(c2ccc(O)cc2)c3ccccc13	1	0	0	0	1
O\N=C\c1c(Cl)cc(cc1Cl)c2ccc(O)c(F)c2	1	0	0	1	1
Cc1c(\C=N\O)c2ccccc2n1c3ccc(O)c(F)c3	1	1	0	1	1
Cc1c(\C=N\O)c2ccccc2n1c3ccc(O)cc3	1	1	0	1	1
O\N=C\c1cn(c2ccc(O)cc2)c3ccccc13	1	0	0	1	1
O\N=C\c1ccc(c2ccc(O)cc2)c3occc13	1	0	0	0	1
O\N=C\c1ccc(c2ccc(O)cc2)c3ccoc13	0	0	0	0	1
O\N=C\c1ccc(c2ccc(O)cc2)c3sccc13	1	0	0	0	1
O\N=C\c1ccc(c2ccc(O)cc2)c3ccsc13	1	0	0	0	1
O\N=C\c1ccc(c2ccc(O)c(F)c2)c3ccccc13	1	0	0	1	1
CS(=O)(=O)N1CC(Cc2ccc(O)cc12)c3ccc(O)cc3	1	1	1	0	1
Oc1ccc(cc1)C2CN(CC3CC3)c4cc(O)ccc4C2	1	0	1	0	1
CCCN1CC(Cc2ccc(O)cc12)c3ccc(O)cc3	1	0	1	0	1
CCN1CC(Cc2ccc(O)cc12)c3ccc(O)cc3	1	0	1	0	1
CN1CC(Cc2ccc(O)cc12)c3ccc(O)cc3	1	0	1	0	1
COc1ccccc1[C@H](c2cccc3ccccc23)[C@@](C)(C#N)C(=O)N4CCC(CC4)c5cccc(c5)C(F)(F)F	0	1	1	0	1
COc1cc(ccc1O)C2Nc3ccccc3C(=O)N2Cc4ccccc4	1	1	1	1	1
COC(=O)C1=C(N)Oc2cc(O)ccc2C1c3ccc(OCc4ccc(C)cc4)cc3	0	1	1	0	1
COC(=O)C1=C(N)Oc2cc(O)ccc2C1c3ccc(OCc4ccccc4F)cc3	0	1	1	0	1
OC(=O)CCc1cc(Br)c(OCc2cccc(Br)c2)c(Br)c1	0	0	0	1	0
CC(CCc1ccccc1)NC(=O)Cc2c([nH]c3ccccc23)c4ccccc4	0	1	1	0	1
C[C@H](CCc1ccc(O)cc1)NC(=O)Cc2c([nH]c3ccccc23)c4ccccc4	0	1	1	0	1
C[C@@H](CCc1ccc(O)cc1)NC(=O)Cc2c([nH]c3ccccc23)c4ccccc4	0	1	1	0	1
CC(CCc1ccc(O)cc1)NC(=O)Cc2c([nH]c3ccccc23)c4ccccc4	0	1	1	0	1
C[C@H](CCc1ccc(O)cc1)NC(=O)Cc2c([nH]c3ccc(OCCCCN4CCCCC4)cc23)c5ccccc5	0	1	1	0	1
C[C@H](CCc1ccc(O)cc1)NC(=O)Cc2c([nH]c3ccc(OCCCN4CCCCC4)cc23)c5ccccc5	0	1	1	0	1
C[C@H](CCc1ccc(O)cc1)NC(=O)Cc2c([nH]c3ccc(OCCN4CCCCC4)cc23)c5ccccc5	0	1	1	0	1
C[C@H](CCc1ccc(O)cc1)NC(=O)Cc2c([nH]c3cccc(OCCN4CCCCC4)c23)c5ccccc5	0	1	1	0	1
C[C@H](NC(=O)Cc1c([nH]c2ccccc12)c3ccccc3)c4c(C)c5cc(O)ccc5n4Cc6ccc(OCCN7CCCCC7)cc6	0	1	1	0	1
C[C@H](NC(=O)Cc1c([nH]c2ccccc12)c3ccccc3)c4c(C)c5cc(O)ccc5n4Cc6ccc(OCCN7CC[C@H](C)C7)cc6	0	1	1	0	1
C[C@H](CCc1ccc(O)cc1)NC(=O)Cc2c(c3ccccc3)n(Cc4ccc(OCCCCN5CCCCC5)cc4)c6ccccc26	0	1	1	0	1
C[C@H](CCc1ccc(O)cc1)NC(=O)Cc2c(c3ccccc3)n(Cc4ccc(OCCCN5CCCCC5)cc4)c6ccccc26	0	1	1	0	1
C[C@H](CCc1ccc(O)cc1)NC(=O)Cc2c(c3ccccc3)n(C(=O)c4ccc(OCCN5CCCCC5)cc4)c6ccccc26	0	1	1	0	1
C[C@H](CCc1ccc(O)cc1)NC(=O)Cc2c(c3ccccc3)n(Cc4ccc(OCCN5CCCCC5)cc4)c6ccccc26	0	1	1	0	1
C[C@H](CCc1ccc(O)cc1)NC(=O)Cc2c([nH]c3c(OCCCCCN4CCCCC4)cccc23)c5ccccc5	0	1	1	0	1
C[C@H](CCc1ccc(O)cc1)NC(=O)Cc2c([nH]c3c(OCCCCN4CCCCC4)cccc23)c5ccccc5	0	1	1	0	1
C[C@H](CCc1ccc(O)cc1)NC(=O)Cc2c([nH]c3c(OCCCN4CCCCC4)cccc23)c5ccccc5	0	1	1	0	1
C[C@H](CCc1ccc(O)cc1)NC(=O)Cc2c([nH]c3c(OCCN4CCCCC4)cccc23)c5ccccc5	0	1	1	0	1
C[C@H](CCc1ccc(O)cc1)NC(=O)Cc2c([nH]c3cc(OCCCN4CCCC4)ccc23)c5ccccc5	0	1	1	0	1
C[C@H](CCc1ccc(O)cc1)NC(=O)Cc2c([nH]c3cc(OCCN4CCCC4)ccc23)c5ccccc5	0	1	1	0	1
C[C@H](CCc1ccc(O)cc1)NC(=O)Cc2c([nH]c3cc(OCCCCN4CCCCC4)ccc23)c5ccccc5	0	1	1	0	1
C[C@H](CCc1ccc(O)cc1)NC(=O)Cc2c([nH]c3cc(OCCCN4CCCCC4)ccc23)c5ccccc5	0	1	1	0	1
C[C@H](CCc1ccc(O)cc1)NC(=O)Cc2c([nH]c3cc(OCCN4CCCCC4)ccc23)c5ccccc5	0	1	1	0	1
C[C@H](CCc1ccc(O)cc1)NC(=O)Cc2c([nH]c3ccc(OCCCCCN4CCCCC4)cc23)c5ccccc5	0	1	1	0	1
C[C@]12CC[C@H]3[C@@H](CC=C4C[C@@H](O)CC[C@]34C=C)[C@@H]1CC[C@@H]2O	1	1	0	0	0
C[C@]12CC[C@H]3[C@@H](CC=C4[C@H]5CC[C@@]34CC[C@H]5O)[C@@H]1CC[C@@H]2O	1	1	0	0	0
C[C@]12CC[C@H]3[C@@H](CC=C4[C@H]5CC[C@@]34CC[C@@H]5O)[C@@H]1CC[C@@H]2O	1	1	0	0	0
C[C@]12CC[C@H]3[C@@H](CC[C@H]4[C@H]5CCC[C@@]34CC[C@@H]5O)[C@@H]1CC[C@@H]2O	0	1	0	0	0
C[C@]12CC[C@H]3[C@@H](CC=C4[C@H]5CC=C[C@@]34CC[C@@H]5O)[C@@H]1CC[C@@H]2O	1	1	0	0	0
C\C=C/[C@]12CC[C@H](O)CC1=CC[C@H]3[C@@H]4CC[C@H](O)[C@@]4(C)CC[C@H]23	1	1	1	0	0
CC[C@]12CC[C@H](O)CC1=CC[C@H]3[C@@H]4CC[C@H](O)[C@@]4(C)CC[C@H]23	1	1	0	0	0
CC1=CC2=CC[C@H]3[C@@H]4CC[C@H](O)[C@@]4(C)CC[C@@H]3[C@@]2(C)CC1	1	1	0	0	0
C[C@]12CC[C@H]3[C@@H](CCC4=CC(=C)CC[C@]34C)[C@@H]1CC[C@@H]2O	1	1	0	0	0
C[C@]12CC[C@H]3[C@@H](CC=C4C[C@@H](O)CC[C@]34C=C)[C@@H]1CC[C@@]2(O)C#C	1	1	0	1	0
C[C@]1(O)CC[C@H]2[C@@H]3CC=C4C[C@@H](O)CC[C@]4(C=C)[C@H]3CC[C@]12C	1	1	0	1	0
CC1=CC2=CC[C@H]3[C@@H]4CC[C@@](O)(C#C)[C@@]4(C)CC[C@@H]3[C@]2(CC1)C=C	1	1	1	1	0
CC1=CC2=CC[C@H]3[C@@H]4CC[C@](C)(O)[C@@]4(C)CC[C@@H]3[C@]2(CC1)C=C	1	1	1	1	0
C[C@]12CC[C@H]3[C@@H](CC=C4C=C(Cl)CC[C@]34C=C)[C@@H]1CC[C@@H]2O	1	1	1	0	0
CCC1=CC2=CC[C@H]3[C@@H]4CC[C@H](O)[C@@]4(C)CC[C@@H]3[C@]2(CC1)C=C	1	1	0	0	0
CC1=CC2=CC[C@H]3[C@@H]4CC[C@H](O)[C@@]4(C)CC[C@@H]3[C@]2(CC1)C=C	1	1	1	0	0
C[C@]1(O)CC[C@]2(C=C)[C@H]3CC[C@]4(C)[C@@H](O)CC[C@H]4[C@@H]3CC=C2C1	1	1	0	0	0
COC[C@@]1(CC[C@H]2[C@@H]3CCC4=CC(=O)CCC4=C3[C@H](C[C@]12C)c5ccc(\C=N\O)cc5)OC	0	1	1	1	0
Cc1c(O)c(C)c2OC=C(C(=O)c2c1O)c3ccc(O)cc3	1	0	0	0	1
Cc1c(nn(c2ccc(O)cc2)c1c3ccc(CCCN4CCCCC4)cc3)c5ccc(O)cc5	0	1	1	0	1
Cc1c(nn(c2ccc(O)cc2)c1c3ccc(\C=C\C(=O)N4CCCCC4)cc3)c5ccc(O)cc5	0	1	1	0	1
Cc1c(nn(c2ccc(O)cc2)c1c3ccc(OCCN4CCCCC4)cc3)c5ccc(O)cc5	0	1	1	0	1
O\N=C\c1ccc(cc1F)c2ccc(O)cc2	1	0	0	0	1
CC(C)CNc1cc(\C=C\c2ccccc2)nc(NCC(C)C)n1	1	0	1	1	0
CC(C)CCc1cc(NCC(C)C)nc(OCC(C)C)n1	1	0	1	1	1
CC(C)CNc1nc(CCc2ccccc2)cc(n1)N(C)CC(C)C	1	1	1	1	1
CC(C)CNc1nc(CCc2cccc3ccccc23)cc(n1)N(C)CC(C)C	0	1	1	1	1
CC(C)CCc1cc(NCC(C)C)nc(n1)N(C)CC(C)C	1	0	1	1	1
CC(C)CNc1cc(NCc2ccccc2)nc(NCC(C)C)n1	0	0	1	1	0
CC(C)CNc1cc(NCC(C)C)nc(NCC(C)C)n1	1	0	0	1	1
CC(C)CCc1cc(NCc2cccc3ccccc23)nc(NCC(C)C)n1	0	1	1	1	1
CC(C)CCc1cc(NCc2ccccc2)nc(NCC(C)C)n1	0	0	1	1	0
CC(C)CCc1cc(NCC(C)C)nc(NCc2cccc3ccccc23)n1	0	1	1	1	1
CC(C)CCc1cc(NCC(C)C)nc(NCc2ccccc2)n1	1	0	1	1	0
CCc1cc(NCC(C)C)nc(NCC(C)C)n1	1	0	0	1	1
CC(C)CNc1cc(CCc2cccc3ccccc23)nc(NCC(C)C)n1	0	1	1	1	1
CC(C)CCc1cc(NCc2ccccc2)nc(NCc3ccccc3)n1	0	0	1	1	0
CC(C)CCc1cc(NCC(C)C)nc(NCC(C)C)n1	1	0	0	1	1
CCCCc1cc(NCCC)nc(NCCC)n1	1	0	0	1	1
CC(C)CNc1nc(CCc2ccccc2)cc(NCc3ccccc3)n1	0	0	1	1	0
CC(C)CNc1cc(CCc2ccccc2)nc(NCc3ccccc3)n1	0	0	1	1	0
CC(C)CNc1nc(NCc2ccccc2)cc(\C=C\c3ccccc3)n1	0	0	1	1	0
CC(C)CNc1cc(\C=C\c2ccccc2)nc(NCc3ccccc3)n1	0	0	1	1	0
CC(C)CNc1cc(CCc2ccccc2)nc(NCC(C)C)n1	0	0	1	1	0
NC(=N)N\N=C\C1=C(Cl)c2ccccc2CC1	1	0	1	1	1
CC#C[C@]1(O)CC[C@H]2[C@@H]3CCC4=CC(=O)CCC4=C3[C@H](C[C@]12C)c5ccc(cc5)N(C)C	0	1	1	0	0
CC(C)OC(=O)C1=CN(CC(C)(C)c2c1[nH]c3ccccc23)C(=O)c4ccc(F)c(F)c4	1	1	1	0	1
C(CN1CCC1)Oc2ccc(cc2)C3=C(CCOc4ccccc34)c5ccccc5	1	1	1	0	0
Oc1ccc(cc1)C2=C(c3ccc(OCCN4CCC4)cc3)c5ccccc5OCC2	0	1	1	0	0
COc1ccc2C(=C(CCOc2c1)c3ccc(O)cc3)c4ccc(OCCN5CCC5)cc4	1	1	1	0	1
COc1ccc2C(=C(CCOc2c1)c3ccc(O)cc3)c4ccc(OCCN5CCCC5)cc4	1	1	1	0	0
Oc1ccc(cc1)C2=C(c3ccc(OCCN4CCCC4)cc3)c5ccc(O)cc5OCC2	0	1	1	0	1
Fc1ccc2C(=C(CCOc2c1)c3ccccc3)c4ccc(OCCN5CCCC5)cc4	1	1	1	0	1
Oc1ccc(cc1)C2=C(c3ccc(OCCN4CCCC4)cc3)c5ccc(F)cc5OCC2	0	1	1	0	1
Oc1cccc(c1)C2=C(c3ccc(OCCN4CCCC4)cc3)c5ccc(F)cc5OCC2	0	1	1	0	1
Fc1ccc(cc1)C2=C(c3ccc(OCCN4CCCC4)cc3)c5ccc(F)cc5OCC2	1	1	1	0	1
Oc1ccc(cc1)C2=C(c3ccc(OCCN4CCCCC4)cc3)c5ccc(F)cc5OCC2	0	1	1	0	1
Oc1ccc(cc1)C2=C(CCOc3cc(F)ccc23)c4ccc(OCCN5CCCC5)cc4	0	1	1	0	1
C\C(=C(\Cl)/c1ccccc1)\C=N\NC(=N)N	1	0	1	1	1
NC(=N)N\N=C\C1=C(Cl)c2ccccc2CCC1	1	0	1	1	1
COc1cc2oc(cc2cc1O)c3ccc(O)cc3O	1	0	0	0	1
COc1cc(O)c2c(C=O)c(oc2c1)c3ccc(O)cc3O	1	1	0	0	1
CC(=CCc1c(O)c(CC(O)C(=C)C)c(O)c2C(=O)C(=COc12)c3ccc(O)c(O)c3)C	0	1	0	0	0
CC(=CCc1c(O)c2C(=O)C(=COc2c3CC(Oc13)C(C)(C)O)c4ccc(O)c(O)c4)C	0	1	0	0	0
CC(=CCc1c(O)c(CC(O)C(=C)C)c2OC=C(C(=O)c2c1O)c3ccc(O)c(O)c3)C	0	1	0	0	0
CC[C@@]12C[C@H](O)[C@@](O)(C[C@H]1CCc3cc(O)ccc23)c4ccccc4	1	1	0	0	0
CC[C@@]12CC[C@@](O)(C[C@H]1CCc3cc(OCc4ccncc4)ccc23)C#CC	0	1	1	0	0
CC[C@@]12CC[C@@](O)(C[C@H]1CCc3cc(O)ccc23)C#CC	1	1	1	0	0
CC#C[C@@]1(O)CC[C@]2(CC=C)[C@H](CCc3cc(O)ccc23)C1	1	1	1	0	0
Oc1ccc2C(=C(Cc3ccccc3)C(=O)Oc2c1)C(F)(F)F	0	0	0	1	1
Cc1cccc(SCC2=CC(=O)Oc3cc(O)ccc23)n1	1	1	0	0	1
Cn1cc(nn1)[C@]2(O)CC[C@H]3[C@@H]4CCc5cc(O)ccc5[C@H]4CC[C@]23C	1	1	1	0	1
COc1cc2[C@H]3CC[C@@]4(C)[C@@H](CCC4=O)[C@@H]3CCc2cc1O	1	1	1	0	0
C[C@]12CC[C@H]3[C@@H](CCc4cc(O)c(Cl)cc34)[C@@H]1CCCC2=O	1	1	1	0	0
COc1cc2[C@H]3CC[C@@]4(C)[C@@H](CCCC4=O)[C@@H]3CCc2cc1O	1	1	1	0	0
Oc1ccc2C3=C(CCOc2c1)c4ccc(O)cc4O[C@@H]3c5ccc(OCCN6CCCCC6)cc5	0	1	1	0	1
Oc1ccc2C3=C(CCOc2c1)c4ccc(O)cc4O[C@@H]3c5ccc(OCCN6CCCC6)cc5	0	1	1	0	1
Oc1ccc2C3=C(CCOc2c1)c4ccc(O)cc4O[C@@H]3c5ccc(OCCN6CCSCC6)cc5	0	1	1	0	1
Oc1ccc2C3=C(CCOc2c1)c4ccc(O)cc4O[C@@H]3c5ccc(OCCN6CCOCC6)cc5	0	1	1	0	1
Oc1ccc2C3=C(CCOc2c1)c4ccc(O)cc4O[C@@H]3c5ccc(OCCN6CCCCCC6)cc5	0	1	1	0	1
Oc1ccc2C3=C(CCOc2c1)c4ccc(O)cc4O[C@H]3c5ccc(OCCN6CCCCCC6)cc5	0	1	1	0	1
Oc1ccc2C3=C(CCOc2c1)c4ccc(O)cc4O[C@H]3c5ccc(OCCN6CCCC6)cc5	0	1	1	0	1
Oc1ccc2C3=C(CCOc2c1)c4ccc(O)cc4O[C@@H]3c5ccc(OCCCN6C(=O)CCC6=O)cc5	0	1	0	0	1
CN(C)CCOc1ccc(cc1)[C@H]2Oc3cc(O)ccc3C4=C2c5ccc(O)cc5OCC4	0	1	1	0	0
Oc1ccc2C3=C(CCOc2c1)c4ccc(F)cc4O[C@@H]3c5ccc(OCCN6CCCCCC6)cc5	0	1	1	0	1
Oc1ccc2C3=C(CCOc2c1)c4ccc(O)cc4O[C@H]3c5ccc(OCCN6CCCCC6)cc5	0	1	1	0	1
Oc1ccc2C3=C(CCOc2c1)c4ccccc4O[C@H]3c5ccc(OCCN6CCCCC6)cc5	0	1	1	0	0
COc1ccc2C3=C(CCOc2c1)c4ccc(O)cc4O[C@H]3c5ccc(OCCN6CCCCC6)cc5	0	1	1	0	1
Oc1ccc2C3=C(CCOc2c1)c4ccccc4O[C@H]3c5ccc(OCCN6CCCCCC6)cc5	0	1	1	0	0
Oc1ccc2C3=C(CCOc2c1)c4ccc(O)cc4O[C@@H]3c5ccc(OCCN6C(=O)CCC6=O)cc5	0	1	0	0	1
COC(=O)COc1ccc(cc1)C2Oc3cc(O)ccc3C4=C2c5ccc(O)cc5OCC4	0	1	0	0	0
CCN(CC)CCOc1ccc(cc1)[C@H]2Oc3ccccc3C4=C2c5ccc(O)cc5OCC4	1	1	1	0	0
CCN(CC)CCOc1ccc(cc1)[C@H]2Oc3cc(F)ccc3C4=C2c5ccc(O)cc5OCC4	1	1	1	0	0
Oc1ccc2C3=C(CCOc2c1)c4ccc(F)cc4O[C@H]3c5ccc(OCCN6CCCCCC6)cc5	0	1	1	0	1
CC(C)N(CCOc1ccc(cc1)[C@H]2Oc3cc(O)ccc3C4=C2c5ccc(O)cc5OCC4)C(C)C	0	1	1	0	1
CC(C)N(CCOc1ccc(cc1)[C@@H]2Oc3cc(O)ccc3C4=C2c5ccc(O)cc5OCC4)C(C)C	0	1	1	0	1
Oc1ccc2C3=C(CCOc2c1)c4ccccc4O[C@@H]3c5ccc(OCCN6CCCCC6)cc5	0	1	1	0	0
COc1ccc2C3=C(CCOc2c1)c4ccc(O)cc4O[C@@H]3c5ccc(OCCN6CCCCC6)cc5	0	1	1	0	1
Oc1ccc2C3=C(CCOc2c1)c4ccc(O)cc4O[C@H]3c5ccc(OCCN6C(=O)CCC6=O)cc5	0	1	0	0	1
Oc1ccc2C3=C([C@@H](Oc2c1)c4ccc(OCCN5CCCCC5)cc4)c6ccccc6OCC3	0	1	1	0	0
COc1ccc2C3=C([C@@H](Oc2c1)c4ccc(OCCN5CCCCC5)cc4)c6ccc(O)cc6OCC3	0	1	1	0	1
CCN(CC)CCOc1ccc(cc1)[C@@H]2Oc3cc(F)ccc3C4=C2c5ccc(O)cc5OCC4	1	1	1	0	0
CN1CCN(CCOc2ccc(cc2)[C@H]3Oc4cc(O)ccc4C5=C3c6ccc(O)cc6OCC5)CC1	0	1	1	0	1
CCN(CC)CCOc1ccc(cc1)[C@@H]2Oc3ccccc3C4=C2c5ccc(O)cc5OCC4	1	1	1	0	0
COc1ccc2C3=C([C@H](Oc2c1)c4ccc(OCCN5CCCCC5)cc4)c6ccc(O)cc6OCC3	0	1	1	0	1
Oc1ccc2C3=C(CCOc2c1)c4ccc(O)cc4O[C@H]3c5ccc(OCCN6CCOCC6)cc5	0	1	1	0	1
CN(C)CCOc1ccc(cc1)[C@@H]2Oc3cc(O)ccc3C4=C2c5ccc(O)cc5OCC4	0	1	1	0	0
Oc1ccc2C3=C(CCOc2c1)c4ccccc4O[C@@H]3c5ccc(OCCN6CCCCCC6)cc5	0	1	1	0	0
CN(C)CCOc1ccc(cc1)[C@@H]2Oc3cc(O)ccc3C4=C2c5ccccc5OCC4	0	1	1	0	0
CN(C)CCOc1ccc(cc1)[C@@H]2Oc3ccccc3C4=C2c5ccc(O)cc5OCC4	1	1	1	0	0
CN(C)CCOc1ccc(cc1)[C@H]2Oc3ccccc3C4=C2c5ccc(O)cc5OCC4	1	1	1	0	0
Oc1ccc2C3=C(CCOc2c1)c4ccc(O)cc4O[C@@H]3c5ccc(OCCCN6CCCCC6)cc5	0	1	1	0	1
Oc1ccc2C3=C(CCOc2c1)c4ccc(O)cc4O[C@H]3c5ccc(OCCCN6C(=O)CCC6=O)cc5	0	1	0	0	1
Oc1ccc2C3=C(CCOc2c1)c4ccc(O)cc4O[C@H]3c5ccc(OCCCN6CCCCC6)cc5	0	1	1	0	1
COc1ccc2C3=C(CCOc2c1)c4ccc(OC)cc4O[C@@H]3c5ccc(OCCN6CCCCC6)cc5	1	1	1	0	0
Oc1ccc2C3=C([C@H](Oc2c1)c4ccc(OCCN5CCCCCC5)cc4)c6ccccc6OCC3	0	1	1	0	0
Oc1ccc2C3=C([C@H](Oc2c1)c4ccc(OCCN5CCCCC5)cc4)c6ccccc6OCC3	0	1	1	0	0
Oc1ccc2C3=C(CCOc2c1)c4ccc(O)cc4O[C@H]3c5ccc(OCCN6CCSCC6)cc5	0	1	1	0	1
OC(=O)CCOc1ccc(cc1)[C@H]2Oc3cc(O)ccc3C4=C2c5ccc(O)cc5OCC4	0	1	0	0	0
Oc1ccc2C3=C(CCOc2c1)c4ccc(O)cc4O[C@@H]3c5cccc(OCCN6CCCCC6)c5	0	1	1	0	1
CN(C)CCOc1ccc(cc1)[C@H]2Oc3cc(O)ccc3C4=C2c5ccccc5OCC4	0	1	1	0	0
Oc1ccc2C3=C(CCOc2c1)c4ccc(O)cc4O[C@H]3c5cccc(OCCN6CCCCC6)c5	0	1	1	0	1
OCCOc1ccc(cc1)C2Oc3cc(O)ccc3C4=C2c5ccc(O)cc5OCC4	0	1	0	0	0
CN1CCN(CCOc2ccc(cc2)[C@@H]3Oc4cc(O)ccc4C5=C3c6ccc(O)cc6OCC5)CC1	0	1	1	0	1
OCCCOc1ccc(cc1)C2Oc3cc(O)ccc3C4=C2c5ccc(O)cc5OCC4	0	1	1	0	0
OC(=O)CCOc1ccc(cc1)[C@@H]2Oc3cc(O)ccc3C4=C2c5ccc(O)cc5OCC4	0	1	0	0	0
Oc1ccc2C3=C([C@@H](Oc2c1)c4ccc(OCCN5CCCCCC5)cc4)c6ccccc6OCC3	0	1	1	0	0
Oc1ccc2C3=C(CCOc2c1)c4ccc(O)cc4OC3c5ccc(OCCN6CCCCC6)cc5	0	1	1	0	1
Oc1ccc2C3=C(CCCOc2c1)c4ccc(O)cc4OC3c5ccc(OCCN6CCCCC6)cc5	0	1	1	0	1
C[C@]12CC[C@H]3[C@@H](CCc4cc(O)ccc34)[C@@H]1CC[C@@]2(O)c5ccc6COCc6c5	1	1	1	0	0
Cc1ccc(cc1)S(=O)(=O)N2Cc3ccc(cc3C2)[C@]4(O)CC[C@H]5[C@@H]6CCc7cc(O)ccc7[C@H]6CC[C@]45C	0	1	1	0	1
CCOC(=O)C1(Cc2ccc(cc2C1)[C@]3(O)CC[C@H]4[C@@H]5CCc6cc(O)ccc6[C@H]5CC[C@]34C)C#N	0	1	1	0	0
CCOC(=O)C1(Cc2ccc(cc2C1)[C@]3(O)CC[C@H]4[C@@H]5CCc6cc(O)ccc6[C@H]5CC[C@]34C)C(=O)C	0	1	1	0	0
CC(=O)C1(Cc2ccc(cc2C1)[C@]3(O)CC[C@H]4[C@@H]5CCc6cc(O)ccc6[C@H]5CC[C@]34C)C(=O)C	0	1	0	0	0
CCOC(=O)C1(Cc2ccc(cc2C1)[C@]3(O)CC[C@H]4[C@@H]5CCc6cc(O)ccc6[C@H]5CC[C@]34C)C(=O)OCC	0	1	0	0	0
Oc1cccc2c(OC(=O)c3ccc(Cl)cc3Cl)cccc12	1	1	0	1	1
COc1ccc(cc1)C(=O)Oc2cccc3c(O)cccc23	1	1	0	0	1
COC(=O)C(C)N1C(=O)S\C(=C\c2ccc(O)c(Cl)c2)\C1=O	1	1	0	0	1
Cc1ccc(cc1)C(=O)C2=C(O)C(=O)N(C2c3ccc(Br)cc3)c4ccc(O)cc4	0	1	0	0	1
Oc1ccc(cc1)N2C(=O)c3ccc(Br)cc3C2=O	1	0	0	1	1
Oc1ccc(\C=C\C(=O)c2ccc(Br)cc2)cc1	1	0	0	0	0
Cc1ccc(cc1)C(=O)Oc2cccc3c(O)cccc23	1	1	0	1	1
COc1ccc(CCCc2ccc(O)cc2)c(O)c1	1	0	0	0	0
CC(=CCc1c(O)c(O)cc([C@H]2CCc3ccc(O)cc3O2)c1CC=C(C)C)C	1	1	1	0	0
CC(=CCc1c(O)c(O)ccc1[C@H]2CCc3ccc(O)cc3O2)C	1	1	0	0	0
Oc1ccc(cc1)[C@H]2CCc3ccc(O)cc3O2	0	0	0	0	0
CC(=O)S[C@@H]1CC2=CC(=O)CC[C@]2(C)[C@H]3CC[C@@]4(C)[C@@H](CC[C@@]45CCC(=O)O5)[C@H]13	1	1	1	0	0
OC(=O)\C=C\c1ccc2c(C(=O)c3ccc(OCCN4CCCCC4)cc3)c(sc2c1)c5ccc(O)cc5	0	1	1	0	1
Oc1ccc2nc(c3ccccc3)n(Cc4ccc(OCCN5CCCCC5)cc4)c2c1	0	1	1	0	1
Oc1ccc(cc1)c2nc3ccccc3n2Cc4ccc(OCCN5CCCCC5)cc4	0	1	1	0	1
OCC1=Nc2cc3CCC(N(CC#C)c4ccc(cc4)C(=O)N[C@@H](CCC(=O)N[C@H](CCC(=O)O)C(=O)O)C(=O)O)c3cc2C(=O)N1	0	1	0	0	1
COc1ccc(cc1)c2oc(SC\C(=C(\C#N)/C(=N)C)\O)nn2	0	1	1	0	1
Cc1ccc(cc1)c2nnc(S)n2\N=C\C=C/c3ccccc3[N+](=O)[O-]	0	1	0	1	1
Oc1c(\C=N\c2cccc3cccnc23)sc4ccccc14	0	1	0	1	1
Cc1nn(c2ccccc2)c3sc(cc13)C(=O)OCN4C(=O)c5ccccc5C4=O	0	1	1	1	1
CCCCn1c(NC(=O)CC)c(C#N)c2nc3ccccc3nc12	1	1	1	1	1
Cn1c(SCC2=CC(=O)N3C=C(Br)C=CC3=N2)nnc1C4COc5ccccc5O4	0	1	1	0	1
CC1Cc2ccccc2N1C(=O)CSc3nnc(NC(=O)Cc4cccs4)s3	0	1	1	0	1
COC(=O)c1oc2ccc(Br)cc2c1NC(=O)CCCN3C(=O)c4ccccc4C3=O	0	1	1	1	1
O=Cc1cn(nc1C2=Cc3c(OC2=O)ccc4ccccc34)c5ccccc5	1	1	1	1	1
FC(F)(F)c1cc(nc2c(Br)c(nn12)C(=O)NCc3occc3)c4cccs4	0	1	1	1	1
O=C(CSc1nnc(SCC(=O)c2occc2)s1)c3occc3	0	0	0	0	1
CC(=O)Nc1ccc2nc(C)cc(O)c2c1	1	0	0	1	1
O=C(CN1C(=O)N(Cc2occc2)C(=O)c3c4CCCCCc4sc13)Nc5ccccc5	0	1	1	0	1
O=C(N1CCc2ccccc2C1)c3cc(on3)c4occc4	1	1	1	1	1
Cc1ccc(cc1C)n2nnnc2SCC(=O)Nc3ccc4C(=O)OCc4c3	0	1	0	0	1
CN1C(=O)\C(=C\2/SC(=NC2=O)Nc3cccc(C)c3C)\c4ccccc14	1	1	1	0	1
O=C(COC(=O)CCC(=O)c1cccs1)NCc2occc2	0	1	1	0	0
Cc1oc(\C=C\2/Sc3nc(nn3C2=O)c4occc4)cc1	1	1	0	1	1
OC(=O)c1cc(nc2ccccc12)c3occc3	0	0	0	1	1
Cc1occc1C(=O)NCc2cccc(CNC(=O)c3ccoc3C)c2	0	0	1	1	1
O=C(Nc1cccc(c1)C(=O)Nc2cccc(c2)c3cnc4ccccc4n3)c5occc5	0	1	1	1	1
Cc1oc(cc1)C2CC(=O)N3CN(CSC3=C2C#N)c4cccc(C)c4	1	1	1	1	1
CCOC(=O)c1c(C)oc2c3ccccc3c(O)c(\C=N\C4CCS(=O)(=O)C4)c12	0	1	0	0	1
C=CCN1C(=O)C(=CC2=C1N=C3C=CC=CN3C2=O)C#N	1	1	0	1	1
Cc1ccc(cc1)S(=O)(=O)Cc2oc(cc2)C(=O)NCc3ccc4OCOc4c3	0	1	1	1	1
COc1ccc(Cl)cc1NC(=O)c2ocnc2C	1	1	1	1	1
COc1ccc(cc1OC)C2CC(=NN2S(=O)(=O)C)c3c(O)nc4ccc(Cl)cc4c3c5ccccc5	0	1	1	1	1
COc1ccc(NC(=O)c2occc2)cc1N	1	0	1	1	1
CCCN(CCC)S(=O)(=O)c1ccc(NC(=O)Cc2cccs2)cc1	0	0	0	1	1
CCn1c(SCC(=O)c2oc(CNC(=O)C)cc2)nnc1c3cccs3	0	1	1	0	1
Cc1ccc2nc(O)c(cc2c1)c3nc4ccccn4c3NCc5occc5	0	1	1	1	1
O\C(=C(/C#N)\c1nc2ccccc2[nH]1)\Nc3ccc(Cl)cc3	0	1	1	1	1
CCCNC(=O)c1ccc(s1)c2nc3ccccc3s2	1	0	1	1	1
O=C(Nc1cccc(c1)c2cn3cccnc3n2)c4ccc5OCOc5c4	0	1	1	0	1
CCCN1N=C(C(=O)OCC(=O)c2ccc3OCC(=O)Nc3c2)c4ccccc4C1=O	0	1	0	1	1
Cc1ccc2[nH]c(nc2c1)\C(=C/c3ccc(N4CCCCC4)c(c3)[N+](=O)[O-])\C#N	0	1	1	1	1
CCOC(=O)Nc1on[n+](c1)N2CCOCC2	1	1	0	1	1
NC(=O)C1(CCN(CC1)c2nc(cs2)c3ccc(Br)cc3)N4CCCCC4	0	1	1	1	1
COc1ccc2c(c1)C(=O)Oc3cc(OCC(=O)N4CCC(C)CC4)ccc23	1	1	1	1	1
CCc1nnc2SCC(=Nn12)c3oc(cc3)c4cc(Cl)ccc4Cl	0	1	1	0	1
Cc1nc2sccn2c1c3nc(cs3)c4oc5ccccc5c4	0	1	1	1	1
CCOP(=O)(OCC)C1(NS(=O)(=O)c2ccccc2)C=C(Cl)C(=O)c3ccccc13	0	1	1	1	1
Oc1c(Cl)cc(Cl)c(Cl)c1Cc2c(O)c(Cl)cc(Cl)c2Cl	0	0	0	1	0
NC(=O)c1c2CCCc2sc1NC(=O)c3oc4ccccc4c3	0	1	1	0	1
Cc1cc(c2nn3c(nnc3s2)c4ccccc4)c5ccccc5n1	1	1	1	1	1
COC(=O)c1ccc2C(=O)N(CCCCCC(=O)NCc3ccc4OCOc4c3)C(=O)Nc2c1	0	1	1	0	1
COCCNC(=O)c1c(N)n(\N=C\c2cccs2)c3nc4ccccc4nc13	0	1	1	1	1
CCC1(C)NC(=O)N(CC(=O)Nc2sc3CCCc3c2C(=O)N)C1=O	0	1	0	0	1
Cc1onc(c1)C(=O)OCC(=O)c2ccc(Br)s2	0	0	0	1	1
CC1=Nc2ccccc2C(=O)N1\N=C\c3c(O)ccc4oc5CCCCc5c34	0	1	0	1	1
CCc1cccc2c(c[nH]c12)C(=O)Cn3nnc(n3)c4ccc(OC)c(OC)c4	0	1	0	1	1
CC(C)CN(C1CCS(=O)(=O)C1)C(=O)COC(=O)c2cc3CCCc3s2	0	1	0	0	1
CC(=N)\C(=C(\O)/CSc1oc(nn1)c2ccc(OC(F)F)cc2)\C#N	0	1	1	0	1
O=C(Cc1cn2ccsc2n1)OCc3nc4ccccc4s3	0	1	1	1	1
CCn1c(SCC(=O)Nc2ccc3c(oc4ccccc34)c2)nnc1c5ccc(N)cc5	0	1	1	0	1
CCN(c1ccccc1)S(=O)(=O)c2ccc3ncc(C(=O)NCCOC)c(O)c3c2	0	1	1	1	1
Cc1ccc(cc1)c2csc(NC(=O)c3oncc3)n2	1	0	1	1	1
CCOC(=O)C1=C(C)S\C(=C/N(C)C)\C1=O	1	1	0	1	0
CCc1ccc(NC(=O)c2noc3CCCc23)cc1	1	0	1	1	1
O=C(Cc1ccc(s1)S(=O)(=O)N2CCOCC2)Nc3nc4CCCCc4s3	0	1	0	1	1
CN1C(=O)CSc2ccc(NC(=O)N3CCC(CC3)N4CCCCC4)cc12	0	1	1	1	1
CCn1c2ccccc2c3cc(NC(=O)CSc4nnc(c5ccc(OC)cc5)n4N)ccc13	0	1	1	0	1
CCCc1nnc2SCC(=Nn12)c3oc(cc3)c4cc(Cl)ccc4Cl	0	1	1	1	1
Cc1ccccc1NC(=O)CSc2nnc(c3occc3)c(n2)c4occc4	0	1	1	0	1
O=C(CSc1nc(ccc1C#N)c2cccnc2)Nc3sc4CCCc4c3C#N	0	1	1	0	1
NC(=S)N1NC(=C(\N=N\c2ccc(O)cc2)C1=O)c3ccc(cc3)[N+](=O)[O-]	0	1	0	0	1
Clc1ccc(COc2ccc(cc2)c3oc(NCc4cccnc4)c(n3)C#N)cc1	0	1	1	0	1
Cc1ccc(cc1)c2nnc3SCC(=Nn23)c4ccc(Br)cc4	1	1	1	1	1
CCc1cc2C(=O)N(CC=C)C(=Nc2s1)SCC(=O)NC(=O)NCc3occc3	0	1	1	1	1
COc1cccc2C=C(C(=O)Oc12)c3cn4ccc(C)cc4n3	1	1	1	1	1
COc1ccc(CN2C(=O)Nc3cc(ccc3C2=O)C(=O)NCc4ccc5OCOc5c4)cc1	0	1	1	0	1
CCOP(=O)(OCC)C1(NS(=O)(=O)c2ccccc2)C=C(Br)C(=O)c3ccccc13	0	1	1	1	1
[O-][N+](=O)c1ccc(Oc2cccc(\C=N\NC(=O)c3cncc(Br)c3)c2)c(c1)[N+](=O)[O-]	0	1	0	1	1
O=C1Oc2ccccc2N1CCn3c4ccccc4c5nc6ccccc6nc35	0	1	0	1	1
COc1ccc(cc1)C2C=C(Nc3nc(NC(=O)C)nn23)c4ccc(Cl)cc4	1	1	1	0	1
CCOC(=O)Cc1cc(O)n2nc(cc2n1)c3ccc(C)cc3	1	1	1	1	1
Cc1oc(cc1)c2cc(C(=O)NCc3occc3)c4ccccc4n2	0	1	1	1	1
CC(OC(=O)COc1ccc(Cl)cc1C)C(=O)N(C)C	1	1	1	1	1
CC1CCN(Cc2c(O)c(Cl)cc3C(=CC(=O)Oc23)C)CC1	1	1	0	1	1
COc1cc(NC(=O)CSC2=Nc3ccccc3C(=O)N2C)ccc1NC(=O)c4occc4	0	1	1	0	1
FC(F)Oc1ccc(cc1)c2oc(SCC(=O)NC(=O)NCc3occc3)nn2	0	1	1	0	1
CCN=C1C=CC(=CC(=C1O)C(=O)\C=C\c2ccccc2Cl)Br	1	1	1	1	1
COc1ccc2[nH]c3C4=Nc5ccccc5C(=O)N4CCc3c2c1	1	1	0	1	1
CCc1ccc2nc(O)c(cc2c1)C3C(=C(N)Oc4c3ccc5cccnc45)C#N	0	1	1	0	1
CC(=O)c1cccc(NC(=O)CN2C(=O)NC3(CCCCCCC3)C2=O)c1	0	1	1	0	1
Cc1ccnc(NS(=O)(=O)c2ccc(NC(=O)Cc3cccs3)cc2)n1	0	0	1	1	1
Clc1cccc(c1)N2CCN(CC2)C(=O)CCCN3C(=S)Nc4ccccc4C3=O	0	1	1	1	1
CNc1nnc(s1)C2=Cc3cc(Cl)ccc3OC2=O	1	1	0	1	1
COc1ccc2cc3c(N)nn(C(=O)Cc4ccc(Cl)cc4)c3nc2c1	0	1	1	1	1
CC1=CC=CN2C(=O)C3=C(N=C12)N(C(=O)C(=C3)C#N)c4ccc(C)cc4	1	1	0	1	1
NCCNc1nc(NCc2ccccc2)c3CN(Cc4ccccc4)CCc3c1C#N	0	1	1	0	1
Cc1onc(NC(=O)CSc2cn(CCNC(=O)c3ccc(Cl)cc3)c4ccccc24)c1	0	1	1	1	1
COc1cccc(c1)c2nnc(NC(=O)Cc3cccs3)s2	0	1	1	1	1
CCCSc1nc(C)c(cc1C#N)c2csc(n2)C(=C3CCCC3)C#N	1	1	1	0	1
O=C(Nc1nc(cs1)c2nc3ccccc3s2)C4COc5ccccc5O4	0	1	1	0	1
O=C(CSc1n[nH]c(n1)c2ccc(cc2)S(=O)(=O)N3CCCCC3)Nc4nccs4	0	1	1	0	1
Cc1ccc(cc1)S(=O)(=O)Cc2oc(cc2)C(=O)O	1	0	0	1	1
O=C(Cc1coc2cc3CCCc3cc12)OCC4=CC(=O)N5C(=N4)Sc6ccccc56	0	1	1	1	1
Cc1cccc(N2CCN(CC2)c3nc4ccccc4n5cnnc35)c1C	1	1	1	1	1
Cc1ccc(C(=O)CSC2=C(C#N)C(CC(=O)N2)c3occc3)c(C)c1	0	1	1	1	1
Cc1snc2sc(C(=O)c3ccc(Br)cc3)c(N)c12	1	0	0	1	1
Oc1ccc(\C=N\c2ccc(cc2)N3CCOCC3)c(O)c1	1	0	0	1	1
CCOC(=O)c1c(C)c(C)sc1Nc2nc(C)c(s2)C(=O)NC	1	1	0	0	1
COc1ccc2c(c1)C(=O)Oc3cc4oc(C)c(C)c4cc23	1	0	1	1	1
COc1ccc(OC)c(\C=N\c2oc(c3occc3)c(c4occc4)c2C#N)c1	0	1	1	1	1
O=C(Cc1cccs1)Nc2ccccn2	1	0	0	0	1
Cc1sc2ncnc(NCc3occc3)c2c1C	1	0	1	1	1
Cc1c([nH]c2CC(CC(=O)c12)c3occc3)C(=O)OCC4CCCO4	0	1	0	0	1
CCOc1cccc2C=C(C(=O)Oc12)c3nnc(NCc4occc4)s3	0	1	1	1	1
Cc1onc(C)c1COc2ccc(cc2)C(=O)OCC(=O)N3c4ccccc4NC(=O)C3(C)C	0	1	1	0	1
CCOC(=O)C1=C(O)\C(=C/c2oc(CNC(=O)C(=O)Nc3ccccc3)cc2)\N=C1C	0	1	1	0	1
Cc1cc(ccc1n2c(C)ccc2C)C(=O)O	1	0	0	1	1
CCOC(=O)c1[nH]c2CC(CC(=O)c2c1C)c3occc3	0	1	0	1	1
CCN1CCc2nc(NC(=O)Cc3ccc4OCCOc4c3)sc2C1	1	1	1	0	1
COc1ccccc1NC(=O)c2ccccc2NC(=O)c3cc(Cl)ccc3NC(=O)c4occc4	0	1	1	1	1
CC(=O)c1c(C)[nH]c(C(=O)COc2ccc(cc2)C#N)c1C	1	1	1	1	1
CCOC(=O)CSC1=NN(C)C(=S)S1	0	0	0	0	1
COCCCNC(=O)c1ccc2C(=O)N(Cc3ccc4OCOc4c3)C(=S)Nc2c1	0	1	0	0	1
Cn1ccnc1SCC(=O)Nc2ccc3nc(SCC(=O)NC4CC4)sc3c2	0	1	1	1	1
Cc1c([nH]c2CC(CC(=O)c12)c3occc3)C(=O)OCc4ccccc4	0	1	1	0	1
Cc1ccccc1CSCC(=O)NC(=O)NCc2occc2	1	1	1	0	1
C(Oc1ccccc1)c2nnc3sc(nn23)C4COc5ccccc5O4	0	1	0	0	1
Brc1oc(cc1)c2nc3cc(ccc3[nH]2)N4C(=O)c5ccccc5C4=O	0	1	0	1	1
COc1cc2cc(C(N3CCc4ccccc34)c5nnnn5C6CCCC6)c(O)nc2cc1OC	0	1	0	1	1
COC(=O)c1ccc2C(=O)N(CC3CCCO3)C(=Nc2c1)SCC(=O)Nc4ccccc4Cl	0	1	1	0	1
O=S(=O)(N1CCCCCC1)c2cccc(c2)c3cn4cccnc4n3	0	1	1	1	1
COc1ccccc1N2CCN(CC2)C(=O)c3cc4CCCc4s3	1	1	1	1	1
OC(=O)C1Nc2c(cccc2C(=O)N3CCOCC3)C4C=CCC14	0	1	1	1	1
COc1ccc(OCCC(=O)OCC(=O)NCc2occc2)cc1	1	1	1	0	0
COC(=O)C1=C(O)\C(=C/c2oc(CNC(=O)C(=O)Nc3ccc(C)c(C)c3)cc2)\N=C1C	0	1	1	1	1
CN(CC(=O)NC(=O)NCc1occc1)Cc2nc(O)c3ccccc3n2	0	1	1	0	1
OC1=C(C(=O)Nc2ccccc2[N+](=O)[O-])c3nc4ccccc4n3CC1	0	1	0	1	1
COC(=O)c1oc(CSc2nc(O)c3cnn(c4ccc(C)c(C)c4)c3n2)cc1	0	1	1	0	1
CC1(C)Cc2c(CO1)sc3c4nnnn4c5nnnn5c23	0	1	0	0	1
Cc1cccc2cc(C(N(CC3CCCO3)Cc4occc4)c5nnnn5C(C)(C)C)c(O)nc12	0	1	1	0	1
COc1ccc(Cn2c(N)c(C(=O)NCc3occc3)c4nc5ccccc5nc24)cc1	0	1	1	1	1
Cc1ccc(Nc2nnc(SCC(=O)NCc3occc3)s2)cc1	0	1	1	1	1
CCOC(=O)C1=C(O)\C(=C/c2oc(CNC(=O)C(=O)Nc3ccc(C)c(C)c3)cc2)\N=C1C	0	1	1	0	1
Clc1ccc(cc1)N2CCN(CC2)C(=O)CCCN3C(=S)Nc4cc5OCOc5cc4C3=O	0	1	1	1	1
CCc1ccc2nc(NC(=O)c3ccc4c(O)nc(CN5CCOCC5)nc4c3)sc2c1	0	1	1	0	1
Fc1ccc(CNC(=O)C2=CC3=C(N=C4C=CC=CN4C3=O)N(Cc5cccnc5)C2=N)cc1	0	1	1	1	1
CCOC(=O)C1=C(Nc2ccc(C)cc2)S\C(=C/c3cn(CC(=O)NCC4CCCO4)c5ccccc35)\C1=O	0	1	1	0	1
COc1ccc2[nH]c3nc(SCc4oc(nn4)c5ccc(C)cc5)nnc3c2c1	0	1	1	1	1
Cc1sc2ncnc(SCC(=O)NC(=O)NCc3occc3)c2c1C	0	1	1	0	1
CCC1=NN2C(=NC(=O)\C(=C\c3oc(SCc4occc4)cc3)\C2=N)S1	0	1	1	0	1
CC1CCN(CC1)S(=O)(=O)c2ccc(NC(=O)Cc3cccs3)cc2	0	1	0	0	1
CC(=O)c1cccc(NC(=O)Cc2cccs2)c1	1	0	1	0	1
Cn1c(SCC(=O)Nc2sccc2C#N)nnc1c3ccccc3	0	1	1	0	1
Cc1csc2nc(CCNS(=O)(=O)c3ccc4OCCOc4c3)cn12	0	1	1	1	1
Cc1cccc2c(C)cc(SCC(=O)NC(=O)NCc3occc3)nc12	0	1	1	0	1
ClC1=CCC2C(C1)C(=O)N(CCCCCCN3C(=O)C4CC=C(Cl)CC4C3=O)C2=O	0	1	1	1	1
CC1CC(n2nc(cc2N1)C(=O)O)C(F)(F)C(F)(F)F	0	0	0	1	1
Cc1nnc(Oc2ccccc2F)c3ccccc13	1	1	0	1	1
COc1ccc(OC)c(NC(=O)c2cc([nH]n2)c3ccc(C)cc3O)c1	1	1	1	1	1
CCN(c1ccccc1)S(=O)(=O)c2cc(ccc2C)C(=O)O	1	0	0	1	1
COC(=O)c1cc2ccsc2n1CC(=O)Nc3ccc(cc3)N(C)C	1	1	1	0	1
CCOc1ccc(Nc2oc(nc2C#N)c3ccccc3Cl)cc1	1	1	1	1	1
Clc1ccc(s1)S(=O)(=O)NCCc2csc(n2)c3cccnc3	0	1	1	1	1
Cc1ccc(cc1)C(=O)N\N=C\c2ccc(s2)[N+](=O)[O-]	1	0	0	1	1
COc1ccc(CNC(=O)c2cc(on2)c3cccs3)cc1	1	1	1	1	1
COc1ccccc1\C=C\2/Sc3nc(nn3C2=O)c4occc4	1	1	1	1	1
COc1ccc(cc1)N2Cc3cccc(C(=O)O)c3C2=O	1	0	0	1	1
COc1ccc(cc1)N2Cc3cccc(C(=O)N4CCN(CC4)C(=O)c5occc5)c3C2=O	0	1	1	1	1
Cc1nc2cc(nn2c(O)c1Cl)c3ccsc3n4c(C)ccc4C	1	1	0	1	1
Fc1ccccc1c2oc3ccc(NC(=O)c4cncc(Br)c4)cc3n2	0	1	1	1	1
Clc1ccc(Nc2nc(cs2)c3ccncc3)cc1	1	0	0	1	1
O=C(Nc1ccc(cc1)n2nncc2c3occc3)C4=Cc5ccccc5OC4=O	0	1	1	1	1
Cc1ccc(NC(=O)CN2C(=O)S\C(=C\c3oc(cc3)c4cc(ccc4C)C(=O)O)\C2=O)cc1C	0	1	1	0	1
COc1ccc2c(c1)C(=O)Oc3cc(OCC(=O)NC4CCCCC4)ccc23	0	1	1	1	1
Brc1ccc(cc1)C2NC(=O)c3c4CCCc4sc3N2	1	0	1	0	1
CN(C)CC(=O)N1c2ccccc2CCc3ccc(NC(=O)c4ccc(N)cc4)cc13	0	1	1	1	1
CC(=O)Nc1ccc(cc1)\N=C\c2nc(oc2O)c3ccc(C)cc3	0	1	1	1	1
CCOc1cccc2C=C(C(=O)Oc12)c3cn4cc(C)ccc4n3	1	1	1	1	1
CN1N=C(SCC(=O)Nc2nc(C)cc(C)n2)SC1=S	1	0	0	0	1
COc1cc(cc2OCOc12)C3C(=C(N)OC4=C3C(=O)OC(=C4)C)C#N	1	1	1	0	1
CN(\N=C\c1cccnc1)C2=C(Cl)C(=O)N(N=C2)c3ccc(F)c(Cl)c3	1	1	1	1	1
CCSc1nnc(NC(=O)C2Cc3ccccc3CN2C(=O)c4occc4)s1	0	1	1	0	1
CS(=O)(=O)c1ccc2nc(NC(=O)CCC(=O)c3cccs3)sc2c1	0	1	1	1	1
Cc1nnc(NC(=O)Cc2cccs2)s1	0	0	0	0	1
Brc1cnc2cc(nn2c1)C(=O)N3CCN(CC3)C(=O)c4occc4	1	1	0	1	1
OC1=C(\C=N\c2cc(Cl)ccc2O)C(=O)CC(C1)c3occc3	0	1	0	1	1
CCOC(=O)c1ccc(NC(=O)CSc2nc(C)cc(O)n2)cc1	0	1	0	0	1
COc1ccc(NC2=NC(=O)S/C/2=C\c3ccc(cc3)N(C)C)cc1	1	1	1	1	1
CC1CC2=C(S1)C(=O)N(CCc3ccccc3)C(=N2)SCC(=O)Nc4cc(C)on4	0	1	1	0	1
CCN1C(=O)c2ccccc2N=C1SCC(=O)Nc3ccc(NC(=O)c4occc4)c(OC)c3	0	1	1	0	1
CCOCCCNC(=O)c1cnc2ccc(cc2c1O)S(=O)(=O)Nc3cccc(OC)c3	0	1	0	1	1
CCOc1cc(N2CCOCC2)c(OCC)cc1NC(=O)c3cc(nc4ccccc34)c5occc5	0	1	1	1	1
OC1C(Sc2ccccc2NC1=O)c3ccccc3	1	0	0	0	1
Nc1c(C#N)c(cc(c2ccccc2)c1C#N)c3occc3	1	0	1	1	1
O=C(Nc1ccc(cc1)N2CCCC2)C(c3ccccc3)c4ccccc4	1	0	1	1	1
CN1N=C(c2c(c(N)n(C3CCCCC3)c2C1=O)c4nc5ccccc5s4)[N+](=O)[O-]	0	1	0	1	1
CC(=O)c1c(COC(=O)c2occc2)nc3ccccc3[n+]1[O-]	1	1	0	0	1
NC1=C(C#N)C(C2=C(O1)\C(=C/c3cocc3)\CCC2)c4cocc4	1	1	1	1	1
Brc1ccc(cc1)c2nnc(c3cccnc3)c4conc24	0	0	0	1	1
Cc1ccc(OCc2ccoc2C(=O)O)cc1C	1	0	1	1	1
CCOC(=O)C1=C2N(C(=O)C(S1)c3ccccc3OC)C(=C(N)/C/2=C\c4ccccc4OC)C#N	0	1	1	1	1
Fc1ccc(cc1)c2nnc(c3ccccc23)n4nnc5ccccc45	1	1	0	1	1
COc1ccc(cc1)c2oc(nn2)C3=Cc4c(OC3=O)ccc5ccccc45	0	1	1	0	1
[O-][N+](=O)c1cc(ccc1Cl)C(=O)NNC(=O)c2ccc(SCC3CCCO3)c(c2)[N+](=O)[O-]	0	1	0	1	1
O=C(Nc1ccc2nn(nc2c1)c3ccccc3)c4ccc5OCOc5c4	0	0	1	0	1
CC(C)CNC(=O)c1c(N)n(\N=C\c2ccccn2)c3nc4ccccc4nc13	0	1	1	1	1
COc1cc(NC(=O)c2cccs2)c(cc1OC)C(=O)OCC(=O)NCc3occc3	0	1	1	0	1
CCn1nnc(NC(=O)CSc2ccc(Cl)cc2)n1	0	1	0	0	1
NC(=O)c1ccccc1OCC2CC(=NO2)c3ccccc3	1	0	1	1	1
COc1ccc(cc1OC)c2nc(C(=O)N)c3nc(O)n(c4cccc(Cl)c4)c3n2	1	1	0	1	1
CS(=O)(=O)N(CC(=O)NCc1occc1)c2ccc3OCOc3c2	0	1	1	0	1
CCOC(=O)c1c(COC)n(C)c2C(=O)C(=O)c3ccc(Br)cc3c12	1	1	0	0	1
Cc1cc(C)c(c(C)c1)S(=O)(=O)\N=C\2/C=CC(=O)C(=C2)Cl	1	0	1	1	1
O=S(=O)(NCc1csc(n1)c2cccnc2)c3cccs3	1	0	0	1	1
COC(=O)c1cnn2c(cc(nc12)c3occc3)C(F)(F)F	1	1	1	1	1
C\C=C\COC(=O)c1[nH]c2CC(CC(=O)c2c1C)c3occc3	1	1	1	0	1
CC1CC2=C(S1)C(=O)N(CCc3ccccc3)C(=N2)SCC(=O)Nc4nnc(C)s4	0	1	1	0	1
Cc1ccc(cc1)S(=O)(=O)Cc2oc(cc2)C(=O)N3CCC4(CC3)OCCO4	0	1	1	1	1
COCCOC(=O)c1[nH]c2CC(CC(=O)c2c1C)c3occc3	1	1	1	0	0
Clc1ccc2cc3cc(oc3nc2c1)C(=O)NCc4occc4	0	1	1	1	1
CSc1ccc(cc1)S(=O)(=O)Nc2cccc(F)c2	1	0	0	1	1
CC(C)CC(=O)Nc1ccc(cc1)C(=O)COc2ccc(cc2)c3ocnn3	0	1	1	1	1
Cc1cccc(OCc2nnc(SCC(=O)NC(=O)NCc3occc3)n2CC=C)c1	0	1	1	0	1
O=C(NCc1occc1)c2cc3CSCc3s2	0	0	1	1	1
CCOc1ccc(NC2=NC(=O)S/C/2=C\c3ccc(OC)cc3)cc1	1	1	1	1	1
NC(=O)c1c2CCCCCCc2sc1NC(=O)c3cccs3	0	0	1	1	1
CCC\C(=N\Nc1ccc(Cl)cc1)\c2cnnc(n2)c3ccccc3	0	1	1	1	1
O=C(Cc1cccs1)Nc2nnc(COc3ccccc3)s2	0	1	1	0	1
COc1cccc2sc(Nc3oc(nn3)c4ccc(F)cc4)nc12	0	1	1	1	1
Cc1onc(c1C(=O)OCC(=O)NCc2occc2)c3c(F)cccc3Cl	0	1	1	1	1
O=Cc1ccc2OC3=C(C(=O)N4CCCSC4=N3)C(=O)c2c1	0	1	0	1	1
CN1C(=O)c2cc(C(=O)Nc3ccc4OCOc4c3)n(C)c2c5ccccc15	1	1	0	1	1
O=C(CSc1ncccn1)Nc2oc(c3ccccc3)c(c4ccccc4)c2C#N	0	1	1	0	1
Cc1ccc(cc1C)n2nnnc2SCC(=O)Nc3cccc(NC(=O)c4occc4)c3	0	1	1	0	1
Clc1ccc(cc1)c2nc(NC(=O)CSc3nnnn3c4ccccc4)ns2	0	1	1	1	1
Fc1cccc(c1)C(=O)N2CCN(CC2)C(=O)c3cc4ncc(Br)cn4n3	0	1	0	1	1
Cc1ccc(cc1)C(=O)ONc2ccc(cc2)N=NC(=O)c3ccccc3O	0	1	0	0	1
COc1ccc(C)cc1n2nnnc2SCC(=O)NC(=O)NCc3occc3	0	1	1	1	1
O=C(COC(=O)c1cccc(c1)S(=O)(=O)N2CCc3ccccc3C2)NCc4occc4	0	1	1	0	1
OC(=O)c1ccc2N[C@H]([C@H]3CC=C[C@H]3c2c1)c4ccccn4	0	1	0	1	1
CC(C)c1c(O)c(O)c(C=O)c2c(O)c(c(C)cc12)c3c(C)cc4c(C(C)C)c(O)c(O)c(C=O)c4c3O	0	0	1	1	1
CC1CCc2c(C1)sc(NC(=O)c3oc(Cn4cc(cn4)[N+](=O)[O-])cc3)c2C#N	0	1	0	1	1
Cc1[nH]c2ccc(cc2c1C)c3oc(SCC(=O)c4ccccc4F)nn3	0	1	1	0	1
COc1cc(\C=C\2/Sc3nc(nn3C2=O)c4ccncc4)ccc1OC(=O)C	0	1	1	1	1
O=C(COC(=O)c1ccccc1Oc2ccccc2)NCc3occc3	0	1	1	1	1
CCc1ccc2nc(O)c(CN(Cc3ccc4OCOc4c3)C(=O)c5occc5)cc2c1	0	1	1	0	1
CSC1=N\C(=C/c2oc(Br)cc2)\C(=O)S1	0	0	0	1	1
CC1=C(SCCC#N)S\C(=C\2/SC(=C(SCCC#N)S2)C)\S1	1	0	1	1	0
Cc1ccccc1Nc2nnc(SCC(=O)NC(=O)NCc3occc3)s2	0	1	1	0	1
O=C(CSc1n[nH]c(n1)c2occc2)Nc3sc4CCCCc4c3C(=O)Nc5ccccc5	0	1	1	0	1
CCOC(=O)C1CCCN(C1)C(=O)c2cc3ncc(Br)cn3n2	1	1	1	1	1
CCCc1cc(n2ccnc2)n3c4ccccc4nc3c1C#N	1	1	1	1	1
CC(=O)c1ccc(NCC(=O)N2CCN(CC2)c3ccccc3)cc1	1	0	1	1	1
Cc1ccc(NS(=O)(=O)c2cccc(c2)C(=O)OCC(=O)NCc3occc3)cc1	0	1	1	1	1
O=C(NCc1occc1)C2=Cc3ccccc3C(=O)O2	1	0	0	1	1
O=C(Nc1ccc2oc(nc2c1)c3ccc4ccccc4c3)c5cccs5	0	1	1	0	1
Cc1ccc(N\C=C/2\C(=O)N(C(=O)c3ccccc23)c4ccc5OCOc5c4)cc1	1	1	1	1	1
Clc1cc2C(=O)c3ccccc3C(=O)c2cc1NC(=O)COC(=O)CC4CCCC4	0	1	1	0	1
COc1ccc2nc3oc(cc3cc2c1)C(=O)N4CCN(CC4)c5cccc(c5)C(F)(F)F	0	1	1	1	1
Cc1nn(c(Cl)c1\C=N\Nc2ccc(cc2[N+](=O)[O-])S(=O)(=O)Nc3ccccc3C(=O)O)c4ccccc4	0	1	0	1	1
Cc1ccc2nc(O)c(cc2c1)C3C(=C(N)Oc4c3ccc5cccnc45)C#N	0	1	0	1	1
COc1cc(NC(=O)COc2ccc(cc2)n3cnnn3)c(OC)cc1Cl	1	1	1	1	1
FC(F)(F)c1cc(nc2c(cnn12)C(=O)Nc3cnn(c3)C45CC6CC(CC(C6)C4)C5)c7occc7	0	1	1	1	1
O=S(=O)(\N=C(\Sc1ccccc1)/c2ccccc2)c3ccccc3	1	0	0	1	1
Oc1c(Cl)cc(Cl)cc1Sc2cc(Cl)cc(Cl)c2O	0	0	0	0	0
O=C(COC(=O)CCOc1ccccc1)NCc2occc2	0	1	1	1	0
OC(=O)c1cc(nc2ccc(Br)cc12)c3occc3	0	0	0	1	1
O=C(CSC1=Nc2scc(c3occc3)c2C(=O)N1c4ccccc4)NCC5CCCO5	0	1	1	1	1
Cc1occc1c2nnc3sc(nn23)c4cc(oc4C)c5ccc(Cl)cc5	1	1	1	1	1
Cc1cc(C)n2nc(SCC3=CC(=O)Oc4cc(O)ccc34)nc2n1	0	1	0	0	1
CCCCCCc1cc2C=C(C(=O)Oc2cc1O)c3oc(nn3)c4ccccc4	0	1	0	0	1
CN(c1ccccc1C(=O)O)S(=O)(=O)c2ccc3NC(=O)c4cccc2c34	0	1	0	1	1
CCOc1ccc(NC(=O)c2oc3nc4cc(OC)ccc4cc3c2)cc1	0	1	1	0	1
COc1ccccc1C(=O)Nc2nc(c(NC(=O)C)s2)c3cccs3	0	1	1	1	1
Clc1ccc(s1)S(=O)(=O)NCc2csc(n2)c3cccnc3	0	0	1	1	1
CC(Cc1ccc(O)c(O)c1)C(C)Cc2ccc(O)c(O)c2	1	0	1	0	0
COc1ccc(OC)c(c1)N2C(=O)[C@H]3ON=C([C@H]3C2=O)c4ccccc4Cl	1	1	0	1	1
CC(=O)OC1CC(C)(C)N(OC(=O)c2ccc(N)cc2)C(C)(C)C1	1	0	0	0	1
O=C(Nc1ccc2c(c1)nc3CSCCn23)c4occc4	0	1	1	0	1
COc1ccc(cc1)N2C(=Nc3sc4CN(C)CCc4c3C2=O)SCC(=O)Nc5nccs5	0	1	1	0	1
Cc1oc2c(cccc2n1)C(=O)NCc3ccccc3	1	0	1	1	1
CC(=N)\C(=C(\O)/CSc1oc(COc2ccccc2Cl)nn1)\C#N	0	1	1	0	1
COC(=O)c1oc(CSc2nc(C)nc3sc(C)c(C)c23)cc1	1	1	1	0	1
Oc1ccc2C=C(C(=O)NCc3occc3)C(=O)Oc2c1	0	0	0	1	1
CN(C)S(=O)(=O)N(CC(=O)N(Cc1ccccc1)Cc2ccccc2)c3ccccc3	1	0	1	1	1
O=C(CCCCCN1C(=S)Nc2ccccc2C1=O)N3CCC(CC3)Nc4ccccc4	0	1	1	0	1
CC(C)(C)OC(=O)[C@@H](CCC(=O)N1CCN(CC1)c2ccc(cc2)C#N)N3C(=S)Nc4ccccc4C3=O	0	1	1	1	1
O=C(CCCCCN1C(=S)Nc2ccccc2C1=O)N3CCN(CC3)c4ccccc4C#N	0	1	1	0	1
Clc1cccc(c1)N2CCN(CC2)C(=O)CCCCCN3C(=S)Nc4ccccc4C3=O	0	1	1	1	1
O=C(CCCCCN1C(=S)Nc2ccccc2C1=O)N3CCN(CC3)c4ccncc4	0	1	1	1	1
O=C(CCCN1C(=S)Nc2ccccc2C1=O)N3CCC(CC3)c4ccccc4	0	1	1	0	1
O=C(CCCCCN1C(=S)Nc2ccccc2C1=O)N3CCC(CC3)N(Cc4ccccc4)c5ccccc5	0	1	1	0	1
Oc1ccccc1N2CCN(CC2)C(=O)CCCN3C(=S)Nc4ccccc4C3=O	0	1	1	0	1
Clc1ccc(cc1)N2CCN(CC2)C(=O)CCCN3C(=S)Nc4ccccc4C3=O	0	1	1	1	1
FC(F)(F)c1ccc(cc1)N2CCN(CC2)C(=O)CCCCCN3C(=S)Nc4ccccc4C3=O	0	1	1	1	1
[O-][N+](=O)c1cccc(c1)N2CCN(CC2)C(=O)CCCCCN3C(=S)Nc4ccccc4C3=O	0	1	0	1	1
COc1cc2NC(=S)N(CCCC(=O)N3CCN(CC3)c4cccc(Cl)c4)C(=O)c2cc1OC	0	1	1	1	1
OC1(CCN(CC1)C(=O)CCCCCN2C(=S)Nc3ccccc3C2=O)c4ccc(Cl)cc4	0	1	1	0	1
Oc1cccc(c1)N2CCN(CC2)C(=O)CCCN3C(=S)Nc4ccccc4C3=O	0	1	1	0	1
O=C(CCCCCN1C(=S)Nc2ccccc2C1=O)N3CCN(CC3)c4ncccn4	0	1	1	0	1
O=C(CCCN1C(=S)Nc2ccccc2C1=O)N3CCN(Cc4cccc5ccccc45)CC3	0	1	1	0	1
O=C(CCCCCN1C(=S)Nc2ccccc2C1=O)N3CCN(CC3)c4cccc(c4)C#N	0	1	1	1	1
COC(=O)c1ccc2C(=O)N(CCCC(=O)N3CCN(CC3)c4cccc(Cl)c4)C(=S)Nc2c1	0	1	1	1	1
O=C(CCCN1C(=S)Nc2ccccc2C1=O)N3CCN(CC3)c4cccc5ccccc45	0	1	1	0	1
C[C@@H]1CCCCCCCc2cc(OC(=O)C)cc(OC(=O)C)c2C(=O)O1	1	1	1	0	0
COc1cc(\C=C\2/SC(=O)NC2=O)ccc1Oc3ccc(cc3C(F)(F)F)C#N	0	1	1	1	1
COc1cc(O)c(\C=C/C(C)(C)O)c2O[C@@H](CC(=O)c12)c3ccccc3	1	1	0	0	1
COc1cc(O)c(\C=C/C(C)(C)O)c2OC(CC(=O)c12)c3ccc(O)cc3	1	1	0	0	1
COc1cc(O)c(\C=C/C(C)(C)O)c(O)c1C(=O)\C=C\c2ccc(O)cc2	1	1	0	0	0
CC(C)[C@]1(O)CC[C@@]2(C)[C@H](O)CCC(=C)[C@@H]2[C@H]1O	0	1	0	0	0
Cn1cc(NC(=O)c2cc(NC(=O)CCS(=O)(=O)C)cn2C)cc1C(=O)NCCCC(=O)NCCCCCC[C@@H]3Cc4cc(O)ccc4[C@H]5CC[C@]6(C)[C@@H](O)CC[C@H]6[C@H]35	0	1	0	0	1
Oc1ccc(\C=C\C(=O)OCCc2ccccc2)cc1O	1	0	0	0	0
C[C@]12CC[C@H]3[C@@H](CCc4cc(OC(=O)c5ccccc5)ccc34)[C@@H]1CC[C@@H]2O	0	1	1	0	0
CC(C)(c1ccc(O)cc1)c2ccc(O)cc2	1	0	0	0	0
CCCCCCCCCc1ccc(O)cc1	1	0	1	0	0
CCCCCCCCc1ccc(O)cc1	1	0	0	0	0
C[C@]12CC[C@H]3[C@@H](CCc4cc(O)ccc34)[C@@H]1C[C@@H](O)[C@@H]2O	1	1	0	0	0
CC[C@]1(O)CC[C@H]2[C@@H]3CCC4=CCCC[C@@H]4[C@H]3CC[C@]12C	1	1	0	0	0
CCN(CC)CCOc1ccc(cc1)\C(=C(\Cl)/c2ccccc2)\c3ccccc3	1	1	1	1	0
C[C@]12Cc3cnoc3C=C1CC[C@@H]4[C@@H]2CC[C@@]5(C)[C@H]4CC[C@@]5(O)C#C	1	1	1	1	0
C[C@]12CC[C@H]3[C@@H](CCC4=CC(=O)CC[C@H]34)[C@@H]1CC[C@@]2(O)C#C	1	1	0	1	0
COc1ccc2[C@H]3CC[C@@]4(C)[C@@H](CC[C@@]4(O)C#C)[C@@H]3CCc2c1	1	1	1	0	0
C[C@]1(O)CC[C@H]2[C@@H]3CC[C@H]4Cc5n[nH]cc5C[C@]4(C)[C@H]3CC[C@]12C	1	1	0	1	0
C[C@@H]1CC2=C(CCC(=O)C2)[C@H]3CC[C@@]4(C)[C@@H](CC[C@@]4(O)C#C)[C@H]13	1	1	0	1	0
CCC1=C(c2ccc(O)cc2)c3ccc4cccc1n34	1	0	0	0	1
C[C@H]1CCN(CCOc2ccc(cc2)C(=O)c3c(sc4cc(O)ccc34)c5ccc(O)cc5)C1	0	1	1	0	0
C[C@H](COc1ccc(cc1)C(=O)c2c(sc3cc(O)ccc23)c4ccc(O)cc4)N5CCCC5	0	1	0	0	1
Cc1cccc(c1)C(=O)Oc2ccc3ccc(O)cc3c2	1	1	0	0	1
COc1ccccc1C(=O)Oc2ccc3ccc(O)cc3c2	1	1	0	1	1
Oc1cccc2c(OC(=O)\C=C\c3ccccc3)cccc12	0	0	0	0	1
Oc1cccc2c(OC(=O)c3ccc(Br)cc3)cccc12	0	0	0	1	1
Cc1cccc(c1)C(=O)Oc2cccc3c(O)cccc23	1	1	0	1	1
CCOc1ccccc1C(=O)Oc2ccc3ccc(O)cc3c2	1	1	0	0	1
Oc1ccc(cc1)C(=O)OC(c2ccccc2)c3ccccc3	1	0	0	0	0
COc1cccc(c1)C(=O)Oc2cccc(O)c2	1	0	0	0	1
Oc1ccc2ccc(OC(=O)c3ccccc3F)cc2c1	1	0	0	0	1
COc1ccccc1C(=O)Oc2cccc3c(O)cccc23	1	1	0	1	1
Oc1cccc2c(OC(=O)c3ccccc3)cccc12	1	0	0	1	1
Cc1ccc(cc1)S(=O)(=O)Oc2cccc3c(O)cccc23	1	1	0	1	1
Oc1cccc2c(OC(=O)C3CCCCC3)cccc12	0	1	0	1	0
Oc1ccc2ccc(OC(=O)c3ccccc3Cl)cc2c1	1	1	0	0	1
Cc1ccccc1S(=O)(=O)Oc2cccc3c(O)cccc23	1	1	0	1	1
Oc1cccc2c(OC(=O)c3ccccc3Cl)cccc12	1	1	0	1	1
Cc1ccccc1S(=O)(=O)Oc2ccc3ccc(O)cc3c2	1	1	0	1	1
Cc1ccccc1C(=O)Oc2cccc3c(O)cccc23	1	1	0	1	1
CC\C(=C(/c1ccccc1)\c2ccc(OCCN(C)Cc3ccc(cc3)c4cn(CCCCCC(=O)NO)nn4)cc2)\c5ccccc5	0	1	1	0	1
CC\C(=C(/c1ccccc1)\c2ccc(OCCN(C)Cc3ccc(NC(=O)CCCCCCC(=O)NO)cc3)cc2)\c4ccccc4	0	1	1	0	1
CCCCC(CCCC)(c1ccc(O)c(CC)c1)c2ccc(O)c(CC)c2	1	0	1	1	0
Cc1cc(ccc1O)C(C)(C)c2ccc(O)c(C)c2	1	0	0	1	0
Oc1ccc(cc1)C2(CCCCC2)c3ccc(O)cc3	1	0	0	0	0
CCCC(CCC)(c1ccc(O)c(CC)c1)c2ccc(O)c(CC)c2	1	0	1	1	0
CCc1cc(ccc1O)C(CC)(CC)c2ccc(O)c(CC)c2	1	0	1	1	0
Cc1cc(ccc1O)C2(CCCCC2)c3ccc(O)c(C)c3	1	0	1	1	0
Oc1ccc(cc1)C2(CCCC2)c3ccc(O)cc3	1	0	0	0	0
CCC(CC)(c1ccc(O)cc1)c2ccc(O)c(C)c2	1	0	0	0	0
CCCC(CCC)(c1ccc(O)cc1)c2ccc(O)cc2	1	0	0	0	0
CCC(CC)(c1ccc(N)c(C)c1)c2ccc(O)c(C)c2	1	0	0	1	1
CCC(CC)(c1ccc(O)cc1)c2ccc(O)cc2	1	0	0	0	0
Cc1cc(ccc1O)C2(CCCC2)c3ccc(O)c(C)c3	1	0	0	1	0
CCCCC(CCCC)(c1ccc(O)cc1)c2ccc(O)cc2	1	0	0	0	0
CCC(CC)(c1cc(C)c(O)c(C)c1)c2cc(C)c(O)c(C)c2	1	0	0	1	0
CCC(CC)(c1ccc(O)c(C)c1)c2ccc(O)c(C)c2	1	0	0	1	0
CCCCC(CCCC)(c1ccc(O)c(C)c1)c2ccc(O)c(C)c2	1	0	1	0	0
CCCC(CCC)(c1ccc(O)c(C)c1)c2ccc(O)c(C)c2	1	0	1	1	0
C[C@@H](N1C(=O)O[C@](Cc2ccc(F)cc2)(C(=O)NCc3ccc(Cl)c(Cl)c3)C1=O)c4ccc(F)cc4	0	1	1	0	1
COc1cc(CNC(=O)[C@@]2(Cc3ccccc3)OC(=O)N([C@@H]4CCc5ccccc45)C2=O)cc(OC)c1	0	1	1	0	1
COc1cc(ccc1O)C(=O)CCc2cc3[C@H]4CC[C@]5(C)[C@@H](O)CC[C@H]5[C@@H]4CCc3cc2OC	0	1	0	0	0
COc1cc2CC[C@@H]3[C@H](CC[C@]4(C)[C@H](CC[C@@H]34)OC(=O)C)c2cc1C=O	1	1	1	0	0
COc1ccc2[C@H]3CC[C@]4(C)[C@H](CC[C@H]4[C@@H]3CCc2c1)OC(=O)C	1	1	1	0	0
Oc1ccc(CCC(=O)c2c(O)cc(O)cc2O)cc1	1	0	0	0	0
C[C@]12CC[C@H]3[C@@H](CCc4cc(O)ccc34)[C@@H]1CC=C2CO	1	1	1	0	0
CC1C[C@H](C)C2(CC[C@H]3[C@@H]4CCc5cc(O)ccc5[C@H]4CC[C@]23C)O1	1	1	1	0	0
CCCOC(=O)[C@H]1CC[C@H]2[C@@H]3CCc4cc(O)ccc4[C@H]3CC[C@]12C	1	1	1	0	0
Cc1ccc2c(C(Nc3ccc(Cl)cc3)c4ccccc4Cl)c(C)[nH]c2c1	1	1	1	0	1
CCOC(=O)COc1ccc(cc1CC2CCCCC2)c3ccc(OCCN(C)C)cc3	1	1	1	1	0
CCOC(=O)COc1ccc(cc1Cc2ccc3ccccc3c2)c4ccc(OCCN(C)C)cc4	0	1	1	1	0
CCOC(=O)COc1ccc(cc1)c2ccc(OCCN(C)C)c(Cc3ccc(cc3)c4ccccc4)c2	0	1	1	1	0
CN(C)CCOc1ccc(cc1)C23CC4CC(CC(C4)(C2)c5ccc(O)cc5)C3	1	1	1	0	0
CCOc1ccc2C(=C(CCCc2c1)c3ccccc3)c4ccc(OCCN(C)C)cc4	1	1	1	1	0
CNCCOc1ccc(cc1)C2=C(CCCc3cc(O)ccc23)c4ccccc4	0	1	0	0	0
Oc1ccc(cc1)[C@H]2[C@@H](C(=O)N2c3ccc(O)cc3)c4ccc(O)cc4	1	0	0	0	1
Oc1ccc(cc1)[C@H]2[C@@H](C(=O)N2c3ccc(O)cc3)c4ccccc4	1	0	0	0	1
Oc1ccc(cc1)[C@H]2[C@H](Oc3ccccc3)C(=O)N2c4ccc(O)cc4	1	0	0	0	1
Oc1ccc(cc1)[C@H]2[C@@H](C(=O)N2c3ccc(O)cc3)c4ccc5ccccc5c4	0	0	0	0	1
Oc1ccc(cc1)[C@@H]2N(C(=O)C2(c3ccccc3)c4ccccc4)c5ccc(O)cc5	0	0	0	0	1
COc1cc(cc(OC)c1OC)[C@H]2[C@@H](N(C2=O)c3ccc(O)cc3)c4ccc(O)cc4	1	1	0	0	1
COc1cc(cc(OC)c1OC)[C@H]2[C@@H](C(=O)N2c3ccc(O)cc3)c4ccc(O)cc4	1	1	0	0	1
COc1ccc(cc1)[C@H]2[C@H](C(O)c3ccc(O)cc3)C(=O)N2c4cc(OC)c(OC)c(OC)c4	1	1	0	0	1
Oc1ccc(cc1)[C@H]2CC(=O)N2c3ccc(O)cc3	1	0	0	0	1
OC(=O)\C=C\c1ccc(CC2=C(C(=O)Oc3cc(O)ccc23)c4ccc(F)cc4)cc1	0	1	0	0	1
OC(=O)\C=C\c1ccc(CC2=C(C(=O)Oc3cc(O)ccc23)c4cccc(OC(F)(F)F)c4)cc1	0	1	0	0	1
COc1cccc(c1)C2=C(Cc3ccc(\C=C\C(=O)O)cc3)c4ccc(O)cc4OC2=O	0	1	0	0	1
Cc1cccc(c1)C2=C(Cc3ccc(\C=C\C(=O)O)cc3)c4ccc(O)cc4OC2=O	0	1	1	0	1
OC(=O)\C=C\c1ccc(CC2=C(C(=O)Oc3cc(O)ccc23)c4ccccc4)cc1	0	1	0	0	1
CC\C(=C(/c1ccc(O)cc1)\c2ccc(\C=C\C(=O)O)cc2)\c3ccccc3	0	0	0	0	1
OC(=O)\C=C\c1ccc(CC2=C(C(=O)Oc3cc(O)ccc23)c4ccc(Cl)cc4)cc1	0	1	0	0	1
OC(=O)\C=C\c1ccc(CC2=C(C(=O)Oc3cc(O)ccc23)c4ccc(cc4)C(F)(F)F)cc1	0	1	0	0	1
COc1ccc(cc1)C2=C(Cc3ccc(\C=C\C(=O)O)cc3)c4ccc(O)cc4OC2=O	0	1	0	0	1
OC(=O)\C=C\c1ccc(CC2=C(C(=O)Oc3cc(O)ccc23)c4ccc(OC(F)(F)F)cc4)cc1	0	1	0	0	1
OC(=O)\C=C\c1ccc(CC2=C(C(=O)Oc3cc(O)ccc23)c4ccc(F)cc4F)cc1	0	1	0	0	1
OC(=O)\C=C\c1ccc(CC2=C(C(=O)Oc3cc(O)ccc23)c4ccc(F)cc4Cl)cc1	0	1	0	0	1
COc1cc(F)ccc1C2=C(Cc3ccc(\C=C\C(=O)O)cc3)c4ccc(O)cc4OC2=O	0	1	1	0	1
Cc1cc(F)ccc1C2=C(Cc3ccc(\C=C\C(=O)O)cc3)c4ccc(O)cc4OC2=O	0	1	1	0	1
Cc1cc(Cl)ccc1C2=C(Cc3ccc(\C=C\C(=O)O)cc3)c4ccc(O)cc4OC2=O	0	1	1	1	1
Cc1cc(OC(F)(F)F)ccc1C2=C(Cc3ccc(\C=C\C(=O)O)cc3)c4ccc(O)cc4OC2=O	0	1	0	0	1
Cc1cc(F)ccc1C2=C(c3ccc(\C=C\C(=O)O)cc3)c4ccc(O)cc4OC2=O	0	1	0	0	1
Cc1cc(F)ccc1C2=C(Oc3ccc(\C=C\C(=O)O)cc3)c4ccc(O)cc4OC2=O	0	1	1	0	1
Cc1cc(OC(F)(F)F)ccc1C2=C(Oc3ccc(\C=C\C(=O)O)cc3)c4ccc(O)cc4OC2=O	0	1	0	1	1
Cc1cc(F)ccc1C2=C(Nc3ccc(\C=C\C(=O)O)cc3)c4ccc(O)cc4OC2=O	0	1	1	0	1
CN(C1=C(C(=O)Oc2cc(O)ccc12)c3ccc(F)cc3C)c4ccc(\C=C\C(=O)O)cc4	0	1	1	0	1
Cc1cc(F)ccc1C2=C(Cc3ccc(\C=C\C(=O)O)cc3)c4c(F)cc(O)cc4OC2=O	0	1	1	0	1
Cc1cc(F)ccc1C2=C(Oc3ccc(\C=C\C(=O)O)cc3)c4cc(F)c(O)cc4OC2=O	0	1	1	1	1
Cc1cc(F)ccc1C2=C(Oc3ccc(\C=C\C(=O)O)cc3)c4ccc(O)c(F)c4OC2=O	0	1	1	1	1
Cc1cc2C(=C(C(=O)Oc2cc1O)c3ccc(OC(F)(F)F)cc3)Cc4ccc(\C=C\C(=O)O)cc4	0	1	0	1	1
Cc1c(O)ccc2C(=C(C(=O)Oc12)c3ccc(OC(F)(F)F)cc3)Cc4ccc(\C=C\C(=O)O)cc4	0	1	0	1	1
OC(=O)\C=C\c1ccc(CC2=C(C(=O)Oc3ccccc23)c4ccc(OC(F)(F)F)cc4)cc1	0	1	0	1	1
Cc1cc(F)ccc1C2=C(Cc3ccc(\C=C\C(=O)O)cc3)c4ccc(CO)cc4OC2=O	0	1	1	1	1
Cc1cc(F)ccc1C2=C(Cc3ccc(\C=C\C(=O)O)cc3)c4ccc(cc4OC2=O)C(F)F	0	1	1	1	1
COc1ccc2C(=C(C(=O)Oc2c1)c3ccc(OC(F)(F)F)cc3)Cc4ccc(\C=C\C(=O)O)cc4	0	1	0	1	1
OC(=O)\C=C\c1ccc(CC2=C(C(=O)Oc3cc(F)ccc23)c4ccc(OC(F)(F)F)cc4)cc1	0	1	0	1	1
Cc1cc(F)ccc1C2=C(Oc3ccc(\C=C\C(=O)O)cc3)c4ccccc4OC2=O	1	1	1	1	1
Cc1cc(OC(F)(F)F)ccc1C2=C(Oc3ccc(\C=C\C(=O)O)cc3)c4ccccc4OC2=O	0	1	0	1	1
Cc1cc(OC(F)(F)F)ccc1C2=C(Oc3ccc(\C=C\C(=O)O)cc3)c4ccc(cc4OC2=O)C(F)F	0	1	1	1	1
CCOc1ccc2C(=C(C(=O)Oc2c1)c3ccc(OC(F)(F)F)cc3C)Oc4ccc(\C=C\C(=O)O)cc4	0	1	1	1	1
Cc1cc(F)ccc1C2=C(Cc3ccc(\C=C\C(=O)O)cc3)c4ccc(N)cc4OC2=O	0	1	1	1	1
C[C@@H](N1C(=O)O[C@@](Cc2ccccc2)(C1=O)c3nc4cc(Cl)ccc4[nH]3)c5ccc(F)cc5	0	1	1	1	1
C[C@@H](N1C(=O)O[C@@](Cc2ccccc2)(C1=O)c3nc4cc(ccc4[nH]3)C(F)(F)F)c5ccc(F)cc5	0	1	1	1	1
C[C@@H](N1C(=O)O[C@@](Cc2ccccc2)(C1=O)c3nc4cc(NS(=O)(=O)C)ccc4[nH]3)c5ccc(F)cc5	0	1	1	1	1
C[C@@H](N1C(=O)O[C@@](Cc2ccccc2)(C1=O)c3nc4cc(ccc4[nH]3)c5cc[nH]n5)c6ccc(F)cc6	0	1	1	1	1
C[C@@H](N1C(=O)O[C@@](Cc2ccccc2)(C1=O)c3nc4cc(ccc4[nH]3)c5conc5C)c6ccc(F)cc6	0	1	1	1	1
C[C@@H](N1C(=O)O[C@@](Cc2ccccc2)(C1=O)c3nc4cc(ccc4[nH]3)N5CCOCC5)c6ccc(F)cc6	0	1	1	1	1
C[C@@H](N1C(=O)O[C@@](Cc2ccccc2)(C1=O)c3nc4cc(ccc4[nH]3)c5cccnc5)c6ccc(F)cc6	0	1	1	1	1
CC\C(=C(\c1ccc(\C=C\C(=O)O)cc1)/c2ccc3[nH]ncc3c2)\c4ccc(F)cc4Cl	0	1	1	1	1
CCCCCCNCCOc1ccc(cc1)\C(=C(\CC)/c2ccccc2)\c3ccc(O)cc3	0	1	1	0	0
CCCCCCCCNCCOc1ccc(cc1)\C(=C(\CC)/c2ccccc2)\c3ccc(O)cc3	0	1	1	0	0
CCCCCCCCCCNCCOc1ccc(cc1)\C(=C(\CC)/c2ccccc2)\c3ccc(O)cc3	0	1	1	0	0
CCCCCCCCCCCCNCCOc1ccc(cc1)\C(=C(\CC)/c2ccccc2)\c3ccc(O)cc3	0	1	1	0	0
CCCCCCCCCCCCCCNCCOc1ccc(cc1)\C(=C(\CC)/c2ccccc2)\c3ccc(O)cc3	0	1	1	0	0
CCCCCCCCCCCCCCCCNCCOc1ccc(cc1)\C(=C(\CC)/c2ccccc2)\c3ccc(O)cc3	0	1	1	0	0
CCCCCCCCCCCCCCCCCCNCCOc1ccc(cc1)\C(=C(\CC)/c2ccccc2)\c3ccc(O)cc3	0	1	1	0	0
CC\C(=C(/c1ccc(O)cc1)\c2ccc(OCCNCCCCCCCCCCO)cc2)\c3ccccc3	0	1	1	0	0
CC\C(=C(/c1ccc(O)cc1)\c2ccc(OCCNCCCCCCCCCCF)cc2)\c3ccccc3	0	1	1	0	0
Oc1ccc(cc1)C2=C([C@H]3O[C@@H]2C[C@@H]3S(=O)(=O)Oc4ccccc4)c5ccc(O)cc5	0	1	0	0	1
COC(=O)CCCCCCC(=O)Nc1ccc(OS(=O)(=O)C2CC3OC2C(=C3c4ccc(O)cc4)c5ccc(O)cc5)cc1	0	1	0	0	1
OC(=O)CCCCCCC(=O)Nc1ccc(OS(=O)(=O)C2CC3OC2C(=C3c4ccc(O)cc4)c5ccc(O)cc5)cc1	0	1	0	0	1
OC(=O)CCCCCCC(=O)Nc1ccc(cc1)C2=C(C3CC(C2O3)S(=O)(=O)Oc4ccccc4)c5ccc(O)cc5	0	1	1	0	1
Cc1ccc(OS(=O)(=O)C2CC3OC2C(=C3c4ccc(O)cc4)c5ccc(NC(=O)CCCCCCC(=O)O)cc5)cc1	0	1	1	0	1
COc1ccc(OS(=O)(=O)C2CC3OC2C(=C3c4ccc(O)cc4)c5ccc(NC(=O)CCCCCCC(=O)O)cc5)cc1	0	1	1	0	1
Cc1ccccc1OS(=O)(=O)C2CC3OC2C(=C3c4ccc(O)cc4)c5ccc(NC(=O)CCCCCCC(=O)O)cc5	0	1	1	0	1
OC(=O)CCCCCCC(=O)Nc1ccc(cc1)C2=C(C3CC(C2O3)S(=O)(=O)Oc4ccccc4O)c5ccc(O)cc5	0	1	1	0	1
OC(=O)CCCCCCC(=O)Nc1ccc(cc1)C2=C(C3CC(C2O3)S(=O)(=O)Oc4ccc(Br)cc4)c5ccc(O)cc5	0	1	1	0	1
OC(=O)CCCCCCC(=O)Nc1ccc(cc1)C2=C(C3CC(C2O3)S(=O)(=O)Oc4ccc(cc4)C(F)(F)F)c5ccc(O)cc5	0	1	1	0	1
OC(=O)CCCCCCC(=O)Nc1ccc(cc1)C2=C(C3CC(C2O3)S(=O)(=O)Oc4ccccc4C(F)(F)F)c5ccc(O)cc5	0	1	1	0	1
OC(=O)CCCCCCC(=O)Nc1ccc(cc1)C2=C(C3CC(C2O3)S(=O)(=O)Oc4cccc5ccccc45)c6ccc(O)cc6	0	1	1	0	1
OC(=O)CCCCCCC(=O)Nc1ccc(cc1)C2=C(C3CC(C2O3)S(=O)(=O)Oc4ccc5ccccc5c4)c6ccc(O)cc6	0	1	1	0	1
ONC(=O)CCCCCCC(=O)Nc1ccc(cc1)C2=C(C3CC(C2O3)S(=O)(=O)Oc4ccc5ccccc5c4)c6ccc(O)cc6	0	1	1	0	1
CC[C@H](C)[C@@H]1NC(=O)[C@@H](CSSC[C@H](NC(=O)[C@H](CC(C)C)NC1=O)C(=O)N[C@@H](CCCNC(=N)N)C(=O)N[C@@H](CC(C)C)C(=O)N[C@@H](CC(C)C)C(=O)N[C@@H](CCC(=O)N)C(=O)NCC(=O)NCC(=O)NCC(=O)N[C@@H](CCCNC(=N)N)C(=O)N[C@@H](CCCNC(=N)N)C(=O)N[C@@H](CCCNC(=N)N)C(=O)N[C@@H](CCCNC(=N)N)C(=O)N[C@@H](CCCNC(=N)N)C(=O)N[C@@H](CCCNC(=N)N)C(=O)N[C@@H](CCCNC(=N)N)C(=O)N)NC(=O)[C@@H](N)CCCCN	0	1	1	0	1
CC[C@H](C)[C@@H]1NC(=O)[C@@H](C\C=C/C[C@H](NC(=O)[C@H](CC(C)C)NC1=O)C(=O)N[C@@H](CCCNC(=N)N)C(=O)NC(CC(C)(C)C)C(=O)N[C@@H](CC(C)C)C(=O)N[C@@H](CCC(=O)N)C(=O)N)NC(=O)[C@@H](N)CCCNC(=N)N	0	1	0	0	1
CC[C@H](C)[C@@H]1NC(=O)[C@@H](C\C=C\C[C@H](NC(=O)[C@H](CC(C)C)NC1=O)C(=O)N[C@@H](CCCNC(=N)N)C(=O)NC(CC(C)(C)C)C(=O)N[C@@H](CC(C)C)C(=O)N[C@@H](CCC(=O)N)C(=O)N)NC(=O)[C@@H](N)CCCNC(=N)N	0	1	0	0	1
CC[C@H](C)[C@H](NC(=O)C(CC)NC(=O)[C@@H](N)CCCNC(=N)N)C(=O)N[C@@H](CC(C)C)C(=O)NC(CC)C(=O)N[C@@H](CCCNC(=N)N)C(=O)NC(CC(C)(C)C)C(=O)N[C@@H](CC(C)C)C(=O)NCC(=O)N	0	1	0	0	0
CC[C@H](C)[C@H](NC(=O)[C@H](Cc1cnc[nH]1)NC(=O)[C@@H](N)CCCNC(=N)N)C(=O)N[C@@H](CC(C)C)C(=O)NC(CC)C(=O)N[C@@H](CCCNC(=N)N)C(=O)NC(CC(C)(C)C)C(=O)N[C@@H](CC(C)C)C(=O)N[C@@H](CCC(=O)N)C(=O)N	0	1	1	0	1
CC[C@H](C)[C@@H]1NC(=O)[C@@H](CSSC[C@H](NC(=O)[C@H](CC(C)C)NC1=O)C(=O)N[C@@H](CCCNC(=N)N)C(=O)NC(CC(C)(C)C)C(=O)N[C@@H](CC(C)C)C(=O)N[C@@H](CCC(=O)N)C(=O)N)NC(=O)[C@@H](N)CCCNC(=N)N	0	1	0	0	1
CC[C@H](C)[C@@H]1NC(=O)[C@@H](CSSC[C@H](NC(=O)[C@H](CC(C)C)NC1=O)C(=O)N[C@@H](CCCNC(=N)N)C(=O)N[C@@H](CC(C)C)C(=O)N[C@@H](CC(C)C)C(=O)N[C@@H](CCC(=O)N)C(=O)N)NC(=O)[C@@H](N)CCCCN	0	1	0	0	1
C[C@@H]1Cc2c([nH]c3ccccc23)[C@H](N1CC(C)(C)F)c4c(F)cc(\C=C\C(=O)O)cc4F	1	1	1	1	1
C[C@@H]1Cc2c([nH]c3ccccc23)[C@H](N1CC(C)(C)F)c4ccc(\C=C\C(=O)O)cc4	1	1	1	0	1
CC(C)CN1[C@H](C)Cc2c([nH]c3ccccc23)[C@H]1c4c(F)cc(\C=C\C(=O)O)cc4F	1	1	1	0	1
CC(C)CN1[C@H](C)Cc2c([nH]c3ccccc23)[C@H]1c4ccc(\C=C\C(=O)O)cc4	1	1	1	0	1
C[C@@H](CO)CN1[C@H](C)Cc2c([nH]c3ccccc23)[C@H]1c4ccc(\C=C\C(=O)O)cc4	0	1	1	0	1
C[C@H](CO)CN1[C@H](C)Cc2c([nH]c3ccccc23)[C@H]1c4ccc(\C=C\C(=O)O)cc4	0	1	1	0	1
C[C@@H]1Cc2c([nH]c3ccccc23)[C@H](N1CCO)c4ccc(\C=C\C(=O)O)cc4	0	1	1	0	1
C[C@@H](CN1[C@H](C)Cc2c([nH]c3ccccc23)[C@H]1c4ccc(Cl)cc4)C(=O)O	1	1	1	0	1
C[C@@H]1Cc2c([nH]c3ccc(O)cc23)[C@H](N1CCO)c4ccc(Cl)cc4	0	1	1	0	1
C[C@@H]1Cc2c([nH]c3ccccc23)[C@H](N1CCC(=O)O)c4ccc(Cl)cc4	0	1	1	0	1
C[C@@H]1Cc2c([nH]c3ccccc23)[C@H](N1CCO)c4ccc(Cl)cc4	1	1	1	0	1
OC(=O)CCN1CCc2c([nH]c3ccccc23)C1c4ccc(Cl)cc4	0	1	1	0	1
OCCN1CCc2c([nH]c3ccccc23)C1c4ccc(Cl)cc4	1	1	1	0	1
CCN(Cc1ccc(cc1)C(=O)N2CCc3ccc(OS(=O)(=O)N)cc3C2)Cc4ccccn4	0	1	1	1	1
CCN(Cc1ccc(cc1)C(=O)N2CCc3ccc(O)cc3C2)Cc4ccccn4	0	1	1	0	1
Oc1cc(Cc2ccccc2)c3CC(C(=O)Oc3c1)c4ccc(Cl)cc4	0	1	1	0	1
CCCCCC(O)[C@@H]1C2CC3=C(COC(=C3)\C=C\C)C(=O)[C@]2(C)OC1=O	1	1	0	0	0
CCCCN(C)C(=O)CCCCCCCCCC[C@@H]1Cc2cc(O)ccc2[C@H]3CC[C@]4(C)[C@@H](O)CC[C@H]4[C@H]13	0	1	1	0	0
CC\C(=C(/c1ccccc1)\c2ccc(OCCN(C)C)cc2)\c3ccc(O)cc3	1	1	1	0	0
C[C@]12CC[C@H]3[C@@H]([C@H](CCCCCCCCCCC(=O)NO)Cc4cc(O)ccc34)[C@@H]1CC[C@@H]2O	0	1	1	0	1
C[C@]12CC[C@H]3[C@@H]([C@H](CCCCCCCCCCC(=O)Nc4ccccc4N)Cc5cc(O)ccc35)[C@@H]1CC[C@@H]2O	0	1	1	0	1
CCCCN(O)C(=O)CCCCCCCCCC[C@@H]1Cc2cc(O)ccc2[C@H]3CC[C@]4(C)[C@@H](O)CC[C@H]4[C@H]13	0	1	1	0	1
CCCCN(O)C(=O)c1cccc(NC(=O)CCCCCS[C@@H]2Cc3cc(O)ccc3[C@H]4CC[C@]5(C)[C@@H](O)CC[C@H]5[C@H]24)c1	0	1	0	0	1
CN(C)CCOc1ccc(cc1)\C(=C(/C)\c2ccccc2)\c3ccc(O)cc3	1	1	1	0	0
C\C(=C(\c1ccc(O)cc1)/c2ccc(OCCN3CCCC3)cc2)\c4ccccc4	0	1	1	0	0
C\C(=C(\c1ccc(O)cc1)/c2ccc(OCCN3CCCCC3)cc2)\c4ccccc4	0	1	1	0	0
CN(C)CCOc1ccc(cc1)\C(=C(\C)/c2ccccc2)\c3ccc(OC(=O)C)cc3	1	1	1	1	0
CCCC(=O)Oc1ccc(cc1)\C(=C(\C)/c2ccccc2)\c3ccc(OCCN(C)C)cc3	1	1	1	1	0
CCCCCCCCCC(=O)Oc1ccc(cc1)\C(=C(\C)/c2ccccc2)\c3ccc(OCCN(C)C)cc3	0	1	1	0	0
CC(=O)Oc1ccc(cc1)\C(=C(\C)/c2ccccc2)\c3ccc(OCCN4CCCC4)cc3	1	1	1	0	0
CCCC(=O)Oc1ccc(cc1)\C(=C(\C)/c2ccccc2)\c3ccc(OCCN4CCCC4)cc3	0	1	1	0	0
CCCCCCCCCC(=O)Oc1ccc(cc1)\C(=C(\C)/c2ccccc2)\c3ccc(OCCN4CCCC4)cc3	0	1	1	0	0
CC(=O)Oc1ccc(cc1)\C(=C(\C)/c2ccccc2)\c3ccc(OCCN4CCCCC4)cc3	0	1	1	0	0
CCCC(=O)Oc1ccc(cc1)\C(=C(\C)/c2ccccc2)\c3ccc(OCCN4CCCCC4)cc3	0	1	1	0	0
CCCCCCCCCC(=O)Oc1ccc(cc1)\C(=C(\C)/c2ccccc2)\c3ccc(OCCN4CCCCC4)cc3	0	1	1	0	0
CC(C)CN1CCc2cc(O)ccc2[C@]1(C)c3ccc(\C=C\C(=O)O)cc3	1	1	1	0	0
CC(C)(F)CN1[C@H](c2ccc(\C=C\C(=O)O)cc2)c3ccc(O)cc3CC1(C)C	0	1	1	0	1
C[C@H](CF)CN1[C@@H](c2ccc(O)cc2CC1(C)C)c3c(F)cc(\C=C\C(=O)O)cc3F	0	1	1	0	1
C[C@H](CF)CN1[C@H](c2ccc(\C=C\C(=O)O)cc2)c3ccc(O)cc3CC1(C)C	0	1	1	0	1
COC[C@H](C)CN1[C@@H](c2ccc(O)cc2CC1(C)C)c3c(F)cc(\C=C\C(=O)O)cc3F	0	1	1	0	1
CC(C)CN1[C@@H](c2ccc(O)cc2CC1(C)C)c3c(F)cc(\C=C\C(=O)O)cc3F	0	1	1	0	1
C[C@@H]1Cc2cc(O)ccc2[C@H](N1c3ccc(OC(F)(F)F)cc3)c4ccc(\C=C\C(=O)O)cc4	0	1	1	0	1
C[C@@H]1Cc2cc(O)ccc2[C@H](N1CC(C)(C)F)c3c(F)cc(\C=C\C(=O)O)cc3F	0	1	1	0	1
C[C@H](CF)CN1[C@H](C)Cc2cc(O)ccc2[C@H]1c3c(F)cc(\C=C\C(=O)O)cc3F	1	1	1	0	1
C[C@H](CF)CN1[C@H](C)Cc2cc(O)ccc2[C@H]1c3ccc(\C=C\C(=O)O)cc3	0	1	1	0	1
COC[C@H](C)CN1[C@H](C)Cc2cc(O)ccc2[C@H]1c3c(F)cc(\C=C\C(=O)O)cc3F	0	1	1	0	1
COC[C@H](C)CN1[C@H](C)Cc2cc(O)ccc2[C@H]1c3ccc(\C=C\C(=O)O)cc3	0	1	1	0	1
COc1ccc2[C@H](N(CC(C)C)[C@H](C)Cc2c1)c3ccc(\C=C\C(=O)O)cc3	1	1	1	0	1
CC(C)CN1[C@H](C)Cc2ccccc2[C@H]1c3ccc(\C=C\C(=O)O)cc3	1	1	1	0	1
CC(C)CN1CCc2cc(O)c(C)cc2[C@H]1c3ccc(\C=C\C(=O)O)cc3	1	1	1	1	0
CC(C)CN1CCc2c(C)c(O)ccc2[C@H]1c3ccc(\C=C\C(=O)O)cc3	1	1	1	0	0
CC(C)CN1[C@H](c2ccc(\C=C\C(=O)O)cc2)c3ccc(O)cc3CC1(C)C	0	1	1	0	1
CC(C)CN1[C@H](C)Cc2cc(O)ccc2[C@@]1(C)c3ccc(\C=C\C(=O)O)cc3	1	1	1	0	0
CC(C)CN1[C@H](C)Cc2cc(O)ccc2[C@H]1c3ccc(\C=C\C(=O)O)cc3	0	1	1	0	1
CC(C)CN1CCc2cc(O)ccc2[C@@]1(C)c3ccc(\C=C\C(=O)O)cc3	1	1	1	0	0
CC(C)CN1CCc2cc(O)ccc2[C@@H]1c3ccc(\C=C\C(=O)O)cc3	1	1	1	0	0
CC(C)CN1CCc2cc(O)ccc2[C@H]1c3ccc(\C=C\C(=O)O)cc3	1	1	1	0	0
OC(=O)\C=C\c1ccc(cc1)C2N(CCc3cc(O)ccc23)c4ccc(OC(F)(F)F)cc4	0	1	0	0	1
OC(=O)\C=C\c1ccc(cc1)C2N(Cc3ccccc3)CCc4cc(O)ccc24	0	1	1	0	1
OC(=O)\C=C\c1ccc(cc1)C2N(CCc3cc(O)ccc23)c4ccccc4	0	1	1	0	1
CC(C)CN1[C@@H](c2ccc(\C=C\C(=O)O)cc2)c3ccc(O)cc3CC1(C)C	0	1	1	0	1
CCCCCCNCCOc1ccc(cc1)C(=O)c2c(sc3cc(O)ccc23)c4ccc(O)cc4	0	1	0	0	0
CCCCCCCCNCCOc1ccc(cc1)C(=O)c2c(sc3cc(O)ccc23)c4ccc(O)cc4	0	1	1	0	0
CCCCCCCCCCNCCOc1ccc(cc1)C(=O)c2c(sc3cc(O)ccc23)c4ccc(O)cc4	0	1	0	0	0
CCCCCCCCCCCCNCCOc1ccc(cc1)C(=O)c2c(sc3cc(O)ccc23)c4ccc(O)cc4	0	1	0	0	0
CCCCCCCCCCCCCCNCCOc1ccc(cc1)C(=O)c2c(sc3cc(O)ccc23)c4ccc(O)cc4	0	1	0	0	0
CCCCCCCCCCCCCCCCNCCOc1ccc(cc1)C(=O)c2c(sc3cc(O)ccc23)c4ccc(O)cc4	0	1	1	0	0
CCCCCCCCCCCCCCCCCCNCCOc1ccc(cc1)C(=O)c2c(sc3cc(O)ccc23)c4ccc(O)cc4	0	1	0	0	0
CCc1ccc2c(c1)C(Cc3cc(O)cc(C)c23)c4ccc(OCCN5CCOCC5)cc4	0	1	1	0	0
CNCCCCCCCCCCCCn1c(c(C)c2cc(O)ccc12)c3ccc(O)cc3	0	1	1	0	1
Cc1c(c2ccc(O)cc2)n(CCCCn3c(c(C)c4cc(O)ccc34)c5ccc(O)cc5)c6ccc(O)cc16	0	1	1	0	1
COc1ccc(\C=C(\C(=O)N(C)CCCCCCCCCCCCn2c(c(C)c3cc(O)ccc23)c4ccc(O)cc4)/c5cc(OC)c(OC)c(OC)c5)cc1O	0	1	0	0	1
CN1CCN(CCOc2ccc(cc2)N3C(=O)c4cc(O)ccc4C5=C3c6ccc(O)cc6C5=O)CC1	0	1	0	0	1
Oc1ccc2C3=C(N(C(=O)c2c1)c4ccc(OCCN5CCOCC5)cc4)c6ccc(O)cc6C3=O	0	1	0	1	1
Oc1ccc2C3=C(N(C(=O)c2c1)c4ccc(OCCN5CCCCC5)cc4)c6ccc(O)cc6C3=O	0	1	0	0	1
Oc1ccc2C3=C(N(C(=O)c2c1)c4ccc(OCCN5CCCC5)cc4)c6ccc(O)cc6C3=O	0	1	0	0	1
CCN(CC)CCOc1ccc(cc1)N2C(=O)c3cc(O)ccc3C4=C2c5ccc(O)cc5C4=O	0	1	0	1	1
CN(C)CCOc1ccc(cc1)N2C(=O)c3cc(O)ccc3C4=C2c5ccc(O)cc5C4=O	0	1	0	1	1
COc1ccc2C3=C(N(C(=O)c2c1)c4ccc(OCCCN5CCN(C)CC5)cc4)c6ccc(OC)cc6C3=O	0	1	1	1	1
COc1ccc2C3=C(N(C(=O)c2c1)c4ccc(OCCCN5CCCCC5)cc4)c6ccc(OC)cc6C3=O	0	1	1	1	1
COc1ccc2C3=C(N(C(=O)c2c1)c4ccc(OCCCN5CCCC5)cc4)c6ccc(OC)cc6C3=O	0	1	1	1	1
CCN(CC)CCCOc1ccc(cc1)N2C(=O)c3cc(OC)ccc3C4=C2c5ccc(OC)cc5C4=O	0	1	1	1	1
COc1ccc2C3=C(N(C(=O)c2c1)c4ccc(OCCCN(C)C)cc4)c5ccc(OC)cc5C3=O	1	1	1	1	1
COc1ccc2C3=C(N(C(=O)c2c1)c4ccc(OCCN5CCN(C)CC5)cc4)c6ccc(OC)cc6C3=O	0	1	1	1	1
COc1ccc2C3=C(N(C(=O)c2c1)c4ccc(OCCN5CCCCC5)cc4)c6ccc(OC)cc6C3=O	0	1	1	1	1
COc1ccc2C3=C(N(C(=O)c2c1)c4ccc(OCCN5CCCC5)cc4)c6ccc(OC)cc6C3=O	0	1	1	1	1
CCN(CC)CCOc1ccc(cc1)N2C(=O)c3cc(OC)ccc3C4=C2c5ccc(OC)cc5C4=O	1	1	1	1	1
COc1ccc2C3=C(N(C(=O)c2c1)c4ccc(OCCN(C)C)cc4)c5ccc(OC)cc5C3=O	1	1	1	1	1
CCN(CC)CCOc1ccc(cc1)\C(=C(\CCCO)/c2ccccc2)\c3ccc(O)cc3	0	1	1	0	0
CN(C)CCCOc1ccc(cc1)\C(=C(\CCCO)/c2ccccc2)\c3ccc(O)cc3	0	1	1	0	0
CNCCOc1ccc(cc1)\C(=C(\CCCO)/c2ccccc2)\c3ccc(O)cc3	0	1	0	0	0
CN(C)CCOc1ccc(cc1)\C(=C(\CCCF)/c2ccccc2)\c3ccc(O)cc3	0	1	1	0	0
CN(C)CCOc1ccc(cc1)\C(=C(\CCC(F)F)/c2ccccc2)\c3ccc(O)cc3	0	1	1	0	0
N#C\C(=C(/c1ccccc1)\c2ccc(OCCN3CCOCC3)cc2)\c4ccccc4	0	1	1	1	0
N#C\C(=C(\c1ccccc1)/c2ccc(OCCN3CCOCC3)cc2)\c4ccccc4	0	1	1	1	0
CN(C)CCOc1ccc(cc1)C(=C(C#N)c2ccccc2)c3ccccc3	1	1	1	1	0
N#CC(=C(c1ccc(OCCN2CCOCC2)cc1)c3ccc(OCCN4CCOCC4)cc3)c5ccccc5	0	1	1	1	0
CC\C(=C(/c1ccccc1)\c2ccc(\C=C\C(=O)O)cc2)\c3ccc(O)cc3	0	0	0	0	1
Cc1c(c2ccc3OCOc3c2)n(Cc4ccc(OCCN5CCCCC5)cc4)c6ccc(O)cc16	0	1	1	0	1
CC(C)Oc1ccc(cc1)c2c(C)c3cc(O)ccc3n2Cc4ccc(OC5C=CC=C5)cc4	0	1	1	0	1
Cc1c(c2ccccc2)n(Cc3ccc(OCCN4CCCCC4)cc3)c5ccccc15	1	1	1	0	0
Cc1c(c2ccc(O)cc2)n(Cc3ccc(OCCN4CCCCC4)cc3)c5ccccc15	0	1	1	0	1
Cc1c(c2ccccc2)n(Cc3ccc(OCCN4CCCCC4)cc3)c5ccc(O)cc15	0	1	1	0	1
COc1ccc2c(c1)c(C)c(c3ccc(O)cc3)n2Cc4ccc(OCCN5CCCCC5)cc4	0	1	1	0	1
COc1ccc(cc1)c2c(C)c3cc(O)ccc3n2Cc4ccc(OCCN5CCCCC5)cc4	0	1	1	0	1
COc1ccc(cc1)c2c(C)c3cc(OC)ccc3n2Cc4ccc(OCCN5CCCCC5)cc4	1	1	1	0	0
COc1ccc(cc1)c2c(C)c3cc(OC)ccc3n2Cc4ccc(OCCN5CCCCCC5)cc4	0	1	1	0	0
CCOc1ccc(cc1)c2c(C)c3cc(O)ccc3n2Cc4ccc(OCCN5CCCCC5)cc4	0	1	1	0	1
CCOc1ccc(cc1)c2c(C)c3cc(O)ccc3n2Cc4ccc(OCCN5CCCCCC5)cc4	0	1	1	0	1
Cc1c(c2ccc(O)cc2)n(Cc3ccc(OCCN4CCCCC4)cc3)c5ccc(F)cc15	0	1	1	0	1
Cc1c(c2ccc(O)cc2)n(Cc3ccc(OCCN4CCCCCCC4)cc3)c5ccc(O)cc15	0	1	1	0	1
CN(C)CCOc1ccc(Cn2c(c(C)c3cc(O)ccc23)c4ccc(O)cc4)cc1	0	1	0	0	0
CCN(CC)CCOc1ccc(Cn2c(c(C)c3cc(O)ccc23)c4ccc(O)cc4)cc1	0	1	1	0	1
CCCN(CCC)CCOc1ccc(Cn2c(c(C)c3cc(O)ccc23)c4ccc(O)cc4)cc1	0	1	1	0	1
CCCCN(CCCC)CCOc1ccc(Cn2c(c(C)c3cc(O)ccc23)c4ccc(O)cc4)cc1	0	1	1	0	0
CC(C)N(CCOc1ccc(Cn2c(c(C)c3cc(O)ccc23)c4ccc(O)cc4)cc1)C(C)C	0	1	1	0	1
CCCCN(C)CCOc1ccc(Cn2c(c(C)c3cc(O)ccc23)c4ccc(O)cc4)cc1	0	1	1	0	0
Cc1c(c2ccc(O)cc2)n(Cc3ccc(OCC[N+](C)(C)C)cc3)c4ccc(O)cc14	0	1	0	0	1
CC1CCCCN1CCOc2ccc(Cn3c(c(C)c4cc(O)ccc34)c5ccc(O)cc5)cc2	0	1	1	0	1
CC1CCCN(CCOc2ccc(Cn3c(c(C)c4cc(O)ccc34)c5ccc(O)cc5)cc2)C1	0	1	1	0	1
CC1CCN(CCOc2ccc(Cn3c(c(C)c4cc(O)ccc34)c5ccc(O)cc5)cc2)CC1	0	1	1	0	1
Cc1c(c2ccc(O)cc2)n(Cc3ccc(OCCN4CCCC(C)(C)C4)cc3)c5ccc(O)cc15	0	1	1	0	1
C[C@@H]1CCC[C@H](C)N1CCOc2ccc(Cn3c(c(C)c4cc(O)ccc34)c5ccc(O)cc5)cc2	0	1	1	0	1
Cc1c(c2ccc(O)cc2)n(Cc3ccc(OCCN4CCC(O)CC4)cc3)c5ccc(O)cc15	0	1	1	0	1
Cc1c(c2ccc(O)cc2)n(Cc3ccc(OCCN4CC5CCC4C5)cc3)c6ccc(O)cc16	0	1	1	0	1
Cc1c(c2ccc(O)cc2)n(Cc3ccc(OCCN4CC5(C)CC4C(C)(C)C5)cc3)c6ccc(O)cc16	0	1	1	0	1
Cc1c(c2ccc(F)cc2)n(Cc3ccc(OCCN4CCCCC4)cc3)c5ccc(O)cc15	0	1	1	0	1
Cc1c(c2ccc(F)cc2)n(Cc3ccc(OCCN4CCCCCC4)cc3)c5ccc(O)cc15	0	1	1	0	1
CC(C)Oc1ccc(cc1)c2c(C)c3cc(O)ccc3n2Cc4ccc(OCCN5CCCCC5)cc4	0	1	1	0	1
CC(C)Oc1ccc(cc1)c2c(C)c3cc(O)ccc3n2Cc4ccc(OCCN5CCCCCC5)cc4	0	1	1	0	1
Cc1c(c2ccc(cc2)C(F)(F)F)n(Cc3ccc(OCCN4CCCCC4)cc3)c5ccc(O)cc15	0	1	1	0	1
Cc1ccc(cc1)c2c(C)c3cc(O)ccc3n2Cc4ccc(OCCN5CCCCC5)cc4	0	1	1	0	1
Cc1c(c2ccc(Cl)cc2)n(Cc3ccc(OCCN4CCCCC4)cc3)c5ccc(O)cc15	0	1	1	0	1
Cc1c(c2cccc(O)c2)n(Cc3ccc(OCCN4CCCCC4)cc3)c5ccc(O)cc15	0	1	1	0	1
Cc1c(c2cccc(O)c2)n(Cc3ccc(OCCN4CCCCCC4)cc3)c5ccc(O)cc15	0	1	1	0	1
Cc1c(c2ccc(O)c(F)c2)n(Cc3ccc(OCCN4CCCCC4)cc3)c5ccc(O)cc15	0	1	1	0	1
Cc1c(c2ccc(O)c(F)c2)n(Cc3ccc(OCCN4CCCCCC4)cc3)c5ccc(O)cc15	0	1	1	0	1
COc1cccc(c1)c2c(C)c3cc(O)ccc3n2Cc4ccc(OCCN5CCCCC5)cc4	0	1	1	0	1
Cc1c(c2ccc(OC(F)(F)F)cc2)n(Cc3ccc(OCCN4CCCCC4)cc3)c5ccc(O)cc15	0	1	1	0	1
Oc1ccc(cc1)c2c(Cl)c3cc(O)ccc3n2Cc4ccc(OCCN5CCCC5)cc4	0	1	0	0	1
Oc1ccc(cc1)c2c(Cl)c3cc(O)ccc3n2Cc4ccc(OCCN5CCCCC5)cc4	0	1	1	0	1
Oc1ccc(cc1)c2c(Cl)c3cc(O)ccc3n2Cc4ccc(OCCN5CCCCCC5)cc4	0	1	1	0	1
Cc1cc(O)ccc1c2c(Cl)c3cc(O)ccc3n2Cc4ccc(OCCN5CCCCC5)cc4	0	1	1	0	1
CCc1c(c2ccc(O)cc2)n(Cc3ccc(OCCN4CCCCC4)cc3)c5ccc(O)cc15	0	1	1	0	1
Oc1ccc(cc1)c2c(C#N)c3cc(O)ccc3n2Cc4ccc(OCCN5CCCCC5)cc4	0	1	1	0	1
Oc1ccc(cc1)c2c(C#N)c3cc(O)ccc3n2Cc4ccc(OCCN5CCCCCC5)cc4	0	1	1	0	1
Cc1c(c2ccc(O)cc2)n(Cc3ccc(OCCCN4CCCCC4)cc3)c5ccc(O)cc15	0	1	1	0	1
COc1cc(Cn2c(c(C)c3cc(O)ccc23)c4ccc(O)cc4)ccc1OCCN5CCCCC5	0	1	1	0	1
COc1cc(Cn2c(c(C)c3cc(O)ccc23)c4ccc(O)cc4)ccc1OCCN5CCCCCC5	0	1	1	0	1
COCCCCCC[C@@H]1C[C@H]2[C@@H]3CC[C@H](O)C3CC[C@@H]2c4ccc(O)cc14	0	1	1	0	0
COC[C@@H]1CC2C(CC[C@]3(C)[C@@H](O)CCC23)c4ccc(O)cc14	1	1	1	0	0
COC[C@@H]1C[C@H]2[C@@H]3CCC(O)C3CC[C@@H]2c4ccc(O)cc14	1	1	1	0	0
Cc1ccccc1C(=O)c2sc3cc(O)ccc3c2Oc4ccc(\C=C\C(=O)O)cc4	0	1	0	0	1
Cc1cc(F)ccc1C(=O)c2sc3cc(O)ccc3c2Oc4ccc(\C=C\C(=O)O)cc4	0	1	1	0	1
Cc1ccc(C(=O)c2sc3cc(O)ccc3c2Oc4ccc(\C=C\C(=O)O)cc4)c(C)c1	0	1	1	0	1
Cc1cccc(C)c1C(=O)c2sc3cc(O)ccc3c2Oc4ccc(\C=C\C(=O)O)cc4	0	1	1	0	1
Cc1cc(F)cc(C)c1C(=O)c2sc3cc(O)ccc3c2Oc4ccc(\C=C\C(=O)O)cc4	0	1	1	0	1
Cc1cc(Cl)cc(C)c1C(=O)c2sc3cc(O)ccc3c2Oc4ccc(\C=C\C(=O)O)cc4	0	1	1	0	1
CC(C)c1cccc(c1)N2CCc3cc(O)ccc3C2(C)c4ccc(\C=C\C(=O)O)cc4	0	1	1	0	1
CC(C)c1ccccc1N2CCc3cc(O)ccc3C2(C)c4ccc(\C=C\C(=O)O)cc4	0	1	1	0	1
CC1(N(CCc2cc(O)ccc12)c3cccc(F)c3)c4ccc(\C=C\C(=O)O)cc4	0	1	1	0	1
CC1(N(CCc2cc(O)ccc12)c3ccccc3)c4ccc(\C=C\C(=O)O)cc4	0	1	1	0	1
CC1(N(CCc2cc(O)ccc12)c3ccc(F)cc3)c4ccc(\C=C\c5oc(CO)nn5)cc4	0	1	1	0	1
CCCc1oc(\C=C\c2ccc(cc2)C3(C)N(CCc4cc(O)ccc34)c5ccc(F)cc5)nn1	0	1	1	0	1
Cc1oc(\C=C\c2ccc(cc2)C3(C)N(CCc4cc(O)ccc34)c5ccc(F)cc5)nn1	0	1	1	0	1
Cn1nnnc1\C=C\c2ccc(cc2)C3(C)N(CCc4cc(O)ccc34)c5ccc(F)cc5	0	1	1	0	1
Cn1nnc(\C=C\c2ccc(cc2)C3(C)N(CCc4cc(O)ccc34)c5ccc(F)cc5)n1	0	1	1	0	1
CC1(N(CCc2cc(O)ccc12)c3ccc(F)cc3)c4ccc(\C=C\c5nn[nH]n5)cc4	0	1	1	0	1
Cn1cncc1\C=C\c2ccc(cc2)C3(C)N(CCc4cc(O)ccc34)c5ccc(F)cc5	0	1	1	0	1
CC1(N(CCc2cc(O)ccc12)c3ccc(cc3)C(F)(F)F)c4ccc(\C=C\C(=O)O)cc4	0	1	1	0	1
Cn1cnc(\C=C\c2ccc(cc2)C3(C)N(CCc4cc(O)ccc34)c5ccc(F)cc5)c1	0	1	1	0	1
CC1(N(CCc2cc(O)ccc12)c3ccc(F)cc3)c4ccc(\C=C\c5cnc[nH]5)cc4	0	1	1	0	1
CC1(N(CCc2cc(O)ccc12)c3ccc(F)cc3)c4ccc(\C=C\C(=O)NCCC(F)(F)F)cc4	0	1	1	0	1
CC1(N(CCc2cc(O)ccc12)c3ccc(F)cc3)c4ccc(\C=C\C(=O)NCC(F)F)cc4	0	1	1	0	1
CNC(=O)\C=C\c1ccc(cc1)C2(C)N(CCc3cc(O)ccc23)c4ccc(F)cc4	0	1	1	0	1
CC1(N(CCc2cc(O)ccc12)c3ccc(F)cc3)c4ccc(CCC(=O)O)cc4	0	1	1	0	1
CC1(N(CCc2cc(O)ccc12)c3ccc(F)cc3)c4ccc(\C=C\C(=O)O)cc4	0	1	1	0	1
CC(C)(C)c1ccc(cc1)N2CCc3cc(O)ccc3C2(C)c4ccc(\C=C\C(=O)O)cc4	0	1	1	0	1
Cc1ccc(cc1F)N2CCc3cc(O)ccc3C2(C)c4ccc(\C=C\C(=O)O)cc4	0	1	1	0	1
Cc1ccc(cc1)N2CCc3cc(O)ccc3C2(C)c4ccc(\C=C\C(=O)O)cc4	0	1	1	0	1
CC(C)c1ccc(cc1)N2CCc3cc(O)ccc3C2(C)c4ccc(\C=C\C(=O)O)cc4	0	1	1	0	1
CCCCc1ccc(cc1)N2CCc3cc(O)ccc3C2(C)c4ccc(\C=C\C(=O)O)cc4	0	1	1	0	1
CCCCCc1ccc(cc1)N2CCc3cc(O)ccc3C2(C)c4ccc(\C=C\C(=O)O)cc4	0	1	1	0	1
CC1(N(CCc2cc(O)ccc12)c3ccc(cc3)C4CC4)c5ccc(\C=C\C(=O)O)cc5	0	1	1	0	1
CC1(N(CCc2cc(O)ccc12)c3ccc(cc3)C4CCC4)c5ccc(\C=C\C(=O)O)cc5	0	1	1	0	1
CC(C)Cc1ccc(cc1)N2CCc3cc(O)ccc3C2(C)c4ccc(\C=C\C(=O)O)cc4	0	1	1	0	1
CC1(N(CCc2cc(O)ccc12)c3ccc(CC4CC4)cc3)c5ccc(\C=C\C(=O)O)cc5	0	1	1	0	1
CC1(N(CCc2cc(O)ccc12)c3ccc(CC(F)(F)F)cc3)c4ccc(\C=C\C(=O)O)cc4	0	1	1	0	1
CC(C)c1ccc(cn1)N2CCc3cc(O)ccc3C2(C)c4ccc(\C=C\C(=O)O)cc4	0	1	1	0	1
CCC(C)c1ccc(cc1)N2CCc3cc(O)ccc3C2(C)c4ccc(\C=C\C(=O)O)cc4	0	1	1	0	1
CC(C)c1ccc(cc1F)N2CCc3cc(O)ccc3C2(C)c4ccc(\C=C\C(=O)O)cc4	0	1	1	0	1
CC(C)c1ccc(N2CCc3cc(O)ccc3C2(C)c4ccc(\C=C\C(=O)O)cc4)c(F)c1	0	1	1	0	1
CC(C)Cc1ccc(N2CCc3cc(O)ccc3C2(C)c4ccc(\C=C\C(=O)O)cc4)c(F)c1	0	1	1	0	1
CC(C)c1ccc(cc1)N2CCc3cc(O)ccc3C2(c4ccc(\C=C\C(=O)O)cc4)C(F)(F)F	0	1	1	0	1
CC(C)c1ccc(cc1)N2CCc3cc(O)ccc3[C@]2(c4ccc(\C=C\C(=O)O)cc4)C(F)(F)F	0	1	1	0	1
CC(C)c1ccc(cc1)N2CCc3cc(O)ccc3[C@@]2(c4ccc(\C=C\C(=O)O)cc4)C(F)(F)F	0	1	1	0	1
CC(C)c1ccc(cc1)N2CCc3cc(O)ccc3C2(C(F)F)c4ccc(\C=C\C(=O)O)cc4	0	1	1	0	1
CC(C)c1ccc(cc1)N2CCc3cc(O)ccc3[C@@]2(C(F)F)c4ccc(\C=C\C(=O)O)cc4	0	1	1	0	1
CC(C)c1ccc(cc1)N2CCc3cc(O)ccc3[C@]2(C(F)F)c4ccc(\C=C\C(=O)O)cc4	0	1	1	0	1
CC(C)c1ccc(cc1)N2CCc3cc(O)ccc3[C@@]2(C)c4ccc(\C=C\C(=O)O)cc4	0	1	1	0	1
CC(C)c1ccc(cc1)N2CCc3cc(O)ccc3[C@]2(C)c4ccc(\C=C\C(=O)O)cc4	0	1	1	0	1
OCCCNC(=O)\C=C\c1ccc(cc1)C(=C2C3CC4CC(CC2C4)C3)c5ccc(O)cc5	0	1	1	0	1
OC(=O)\C=C\c1ccc(cc1)C(=C2C3CC4CC(CC2C4)C3)c5ccc(O)cc5	0	0	1	0	1
OCCN(CCO)C(=O)\C=C\c1ccc(cc1)C(=C2C3CC4CC(CC2C4)C3)c5ccc(O)cc5	0	1	1	0	1
CN(CCO)C(=O)\C=C\c1ccc(cc1)C(=C2C3CC4CC(CC2C4)C3)c5ccc(O)cc5	0	1	1	0	1
CN(C)CCNC(=O)\C=C\c1ccc(cc1)C(=C2C3CC4CC(CC2C4)C3)c5ccc(O)cc5	0	1	1	0	1
NCCCNC(=O)\C=C\c1ccc(cc1)C(=C2C3CC4CC(CC2C4)C3)c5ccc(O)cc5	0	1	1	0	1
NCCNC(=O)\C=C\c1ccc(cc1)C(=C2C3CC4CC(CC2C4)C3)c5ccc(O)cc5	0	1	1	0	1
OCCCCCNC(=O)\C=C\c1ccc(cc1)C(=C2C3CC4CC(CC2C4)C3)c5ccc(O)cc5	0	1	1	0	0
OCCCCNC(=O)\C=C\c1ccc(cc1)C(=C2C3CC4CC(CC2C4)C3)c5ccc(O)cc5	0	1	1	0	0
OCCNC(=O)\C=C\c1ccc(cc1)C(=C2C3CC4CC(CC2C4)C3)c5ccc(O)cc5	0	1	1	0	1
CCCCNC(=O)\C=C\c1ccc(cc1)C(=C2C3CC4CC(CC2C4)C3)c5ccc(O)cc5	0	1	1	0	0
CCCC(CCC)(c1ccc(O)c(C)c1)c2cc(C)c(O)c(O)c2	1	0	1	1	0
CCCC(CCC)(c1ccc(O)c(C)c1)c2ccc(OCCN(C)C)c(C)c2	1	1	1	1	0
CCCC(CCC)(c1ccc(OCCN(C)C)c(C)c1)c2ccc(O)c(O)c2	1	1	1	1	0
CCCC(CCC)(c1ccc(O)c(C)c1)c2ccc(O)c(O)c2	1	0	0	1	0
CCCC(CCC)(c1ccc(O)cc1)c2ccc(O)c(O)c2	1	0	0	0	0
CCC(CC)(c1ccc(O)c(C)c1)c2ccc(O)c(O)c2	1	0	0	1	0
CCC(CC)(c1ccc(O)cc1)c2ccc(O)c(O)c2	1	0	0	0	0
OC(=O)\C=C\c1ccc(Oc2c(sc3cc(O)ccc23)c4ccc(O)cc4)cc1	0	1	0	0	1
OC(=O)CCc1ccc(Oc2c(sc3cc(O)ccc23)c4ccc(O)cc4)cc1	0	1	0	0	1
NC(=O)\C=C\c1ccc(Oc2c(sc3cc(O)ccc23)c4ccc(O)cc4)cc1	0	1	0	0	1
OC(=O)\C=C\c1ccc(Oc2c(sc3cc(O)ccc23)c4ccccc4C(F)F)cc1	0	1	1	0	1
COCc1ccccc1c2sc3cc(O)ccc3c2Oc4ccc(\C=C\C(=O)O)cc4	0	1	1	0	1
C[C@H](O)c1ccccc1c2sc3cc(O)ccc3c2Oc4ccc(\C=C\C(=O)O)cc4	0	1	1	0	1
CN(C)c1ccccc1c2sc3cc(O)ccc3c2Oc4ccc(\C=C\C(=O)O)cc4	0	1	1	0	1
Cc1ncccc1c2sc3cc(O)ccc3c2Oc4ccc(\C=C\C(=O)O)cc4	0	1	1	0	1
OC(=O)\C=C\c1ccc(Oc2c(sc3cc(O)ccc23)c4ccc(F)cc4C(F)(F)F)cc1	0	1	1	0	1
OC(=O)\C=C\c1ccc(Oc2c(sc3cc(O)ccc23)c4ccccc4C(F)(F)F)cc1	0	1	1	0	1
Cc1cc(F)ccc1c2sc3cc(O)ccc3c2Oc4ccc(\C=C\C(=O)O)cc4	0	1	1	0	1
CC(C)c1ccccc1c2sc3cc(O)ccc3c2Oc4ccc(\C=C\C(=O)O)cc4	0	1	1	0	1
CC(C)(C)c1ccccc1c2sc3cc(O)ccc3c2Oc4ccc(\C=C\C(=O)O)cc4	0	1	1	0	1
CCc1ccccc1c2sc3cc(O)ccc3c2Oc4ccc(\C=C\C(=O)O)cc4	0	1	1	0	1
Cc1ccccc1c2sc3cc(O)ccc3c2Oc4ccc(\C=C\C(=O)O)cc4	0	1	1	0	1
OC(=O)\C=C\c1ccc(Oc2c(sc3cc(O)ccc23)c4ccccc4)cc1	0	1	0	0	1
OC(=O)\C=C\c1ccc(Oc2c(sc3cc(O)ccc23)c4ccc(cc4)C(F)(F)F)cc1	0	1	1	0	1
OC(=O)\C=C\c1ccc(Oc2c(sc3cc(O)ccc23)c4ccc(F)cc4)cc1	0	1	1	0	1
COc1ccc(cc1)c2sc3cc(O)ccc3c2Oc4ccc(\C=C\C(=O)O)cc4	0	1	1	0	1
Cc1cc(ccc1O)c2sc3cc(O)ccc3c2Oc4ccc(\C=C\C(=O)O)cc4	0	1	0	0	1
CC\C(=C/c1ccc(Oc2c(sc3cc(O)ccc23)c4ccc(O)cc4)cc1)\C(=O)O	0	1	1	0	1
C\C(=C/C(=O)O)\c1ccc(Oc2c(sc3cc(O)ccc23)c4ccc(O)cc4)cc1	0	1	1	0	1
C\C(=C/c1ccc(Oc2c(sc3cc(O)ccc23)c4ccc(O)cc4)cc1)\C(=O)O	0	1	1	0	1
COc1cc(Oc2c(sc3cc(O)ccc23)c4ccc(O)cc4)ccc1\C=C\C(=O)O	0	1	0	0	1
Cc1cc(\C=C\C(=O)O)ccc1Oc2c(sc3cc(O)ccc23)c4ccc(O)cc4	0	1	1	0	1
Cc1cc(Oc2c(sc3cc(O)ccc23)c4ccc(O)cc4)ccc1\C=C\C(=O)O	0	1	1	0	1
OC(=O)\C=C\c1ccc(Oc2c(sc3cc(O)ccc23)c4ccc(O)cc4)cn1	0	1	0	0	1
Cn1cnc(\C=C\c2ccc(Oc3c(sc4cc(O)ccc34)c5ccc(O)cc5)cc2)c1	0	1	1	0	1
Oc1ccc(cc1)c2sc3cc(O)ccc3c2Oc4ccc(\C=C\c5c[nH]cn5)cc4	0	1	1	0	1
Cn1nnc(\C=C\c2ccc(Oc3c(sc4cc(O)ccc34)c5ccc(O)cc5)cc2)n1	0	1	0	0	1
Cn1nnnc1\C=C\c2ccc(Oc3c(sc4cc(O)ccc34)c5ccc(O)cc5)cc2	0	1	0	0	1
Oc1ccc(cc1)c2sc3cc(O)ccc3c2Oc4ccc(\C=C\c5nnn[nH]5)cc4	0	1	0	0	1
OCCNC(=O)\C=C\c1ccc(Oc2c(sc3cc(O)ccc23)c4ccc(O)cc4)cc1	0	1	1	0	1
Oc1ccc(cc1)c2sc3cc(O)ccc3c2Oc4ccc(\C=C\C(=O)NCCC(F)(F)F)cc4	0	1	1	0	1
CNC(=O)\C=C\c1ccc(Oc2c(sc3cc(O)ccc23)c4ccc(O)cc4)cc1	0	1	1	0	1
CC(F)c1ccccc1c2sc3cc(O)ccc3c2Oc4ccc(\C=C\C(=O)O)cc4	0	1	1	0	1
CC(F)(F)c1ccccc1c2sc3cc(O)ccc3c2Oc4ccc(\C=C\C(=O)O)cc4	0	1	1	0	1
CC(F)(F)c1cc(F)ccc1c2sc3cc(O)ccc3c2Oc4ccc(\C=C\C(=O)O)cc4	0	1	1	0	1
CN(c1ccc(\C=C\C(=O)O)cc1)c2c(sc3cc(O)ccc23)c4ccc(O)cc4	0	1	1	0	1
CC1=C(C(=O)Oc2cc(O)ccc12)c3ccc(O)cc3C	1	0	0	1	1
CC1=C(C(=O)Oc2cc(O)ccc12)c3ccc(O)cc3Cl	1	1	0	1	1
CCC1=C(C(=O)Oc2cc(O)ccc12)c3ccc(O)cc3F	1	0	0	1	1
Oc1ccc2C(=C(C(=O)Oc2c1)c3ccc(O)c(F)c3)c4ccc(O)c(F)c4	1	0	0	0	1
Oc1ccc(cc1)C2=C(c3ccc(O)cc3)c4ccc(O)cc4OC2=O	0	0	0	0	1
c1ccc(cc1)c2c3ccccc3nc4cc5ccccc5cc24	1	0	0	1	0
FC(F)(F)c1ccc2cc3nc4ccccc4c(c5ccccc5)c3cc2c1	1	0	1	1	1
Oc1ccc2cc3nc4ccccc4c(c5ccccc5)c3cc2c1	0	0	0	0	1
FC(F)(F)c1cccc2c(c3ccccc3)c4cc5ccccc5cc4nc12	1	1	1	1	1
Oc1cccc2c(c3ccccc3)c4cc5ccccc5cc4nc12	0	0	0	1	1
Clc1ccc2c(c3ccccc3)c4cc5ccccc5cc4nc2c1	1	1	1	1	1
Oc1ccc2c(c3ccccc3)c4cc5ccccc5cc4nc2c1	0	0	0	0	1
Clc1c2ccccc2cc3c(c4ccccc4)c5ccccc5nc13	1	1	0	1	1
Oc1ccc2c(C(=O)c3ccc(OCCN4CCCCC4)cc3)c(sc2c1)c5ccc(Cl)cc5	0	1	1	0	1
Oc1ccc2Cc3sc4cc(O)ccc4c3C(c5ccc(OCCN6CCCCC6)cc5)c2c1	0	1	1	0	1
CN(C)CCOc1ccc(NC2=C(C(=O)Oc3cc(O)ccc23)c4ccc(O)cc4)cc1	0	1	0	0	1
CCN(CC)CCOc1ccc(NC2=C(C(=O)Oc3cc(O)ccc23)c4ccc(O)cc4)cc1	0	1	1	0	1
Oc1ccc(cc1)C2=C(Nc3ccc(OCCN4CCCC4)cc3)c5ccc(O)cc5OC2=O	0	1	0	0	1
Oc1ccc(cc1)C2=C(Nc3ccc(OCCN4CCCCC4)cc3)c5ccc(O)cc5OC2=O	0	1	0	0	1
Fc1ccc(cc1)C2=C(Nc3ccc(OCCN4CCCCC4)cc3)c5ccccc5OC2=O	0	1	1	1	1
COc1ccc2C(=C(C(=O)Oc2c1)c3ccc(F)cc3)Nc4ccc(OCCN5CCCCC5)cc4	0	1	1	1	1
CN(C)CCOc1ccc(NC2=C(C(=O)Oc3cc(O)ccc23)c4ccc(F)cc4)cc1	0	1	1	1	1
CCN(CC)CCOc1ccc(NC2=C(C(=O)Oc3cc(O)ccc23)c4ccc(F)cc4)cc1	0	1	1	0	1
Oc1ccc2C(=C(C(=O)Oc2c1)c3ccc(F)cc3)Nc4ccc(OCCN5CCCC5)cc4	0	1	1	0	1
Oc1ccc2C(=C(C(=O)Oc2c1)c3ccc(F)cc3)Nc4ccc(OCCN5CCCCC5)cc4	0	1	1	0	1
COc1ccc(cc1)C2=C(Nc3ccc(OCCN4CCCCC4)cc3)c5ccc(O)cc5OC2=O	0	1	1	0	1
COc1ccc(cc1)C2=C(Oc3ccc(OCCN4CCCCC4)cc3)c5ccc(OC)cc5OC2=O	0	1	1	1	1
COc1ccc2C(=C(C(=O)Oc2c1)c3ccc(F)cc3)Oc4ccc(OCCN(C)C)cc4	1	1	1	1	0
COc1ccc2C(=C(C(=O)Oc2c1)c3ccc(F)cc3)Oc4ccc(OCCN5CCCCC5)cc4	0	1	1	1	1
CN(C)CCOc1ccc(OC2=C(C(=O)Oc3cc(O)ccc23)c4ccc(O)cc4)cc1	0	1	0	1	0
Oc1ccc(cc1)C2=C(Oc3ccc(OCCN4CCCC4)cc3)c5ccc(O)cc5OC2=O	0	1	0	0	1
Oc1ccc(cc1)C2=C(Oc3ccc(OCCN4CCCCC4)cc3)c5ccc(O)cc5OC2=O	0	1	1	0	1
CN(C)CCOc1ccc(OC2=C(C(=O)Oc3cc(O)ccc23)c4ccc(F)cc4)cc1	0	1	0	1	0
CCN(CC)CCOc1ccc(OC2=C(C(=O)Oc3cc(O)ccc23)c4ccc(F)cc4)cc1	0	1	1	0	0
Oc1ccc2C(=C(C(=O)Oc2c1)c3ccc(F)cc3)Oc4ccc(OCCN5CCCC5)cc4	0	1	1	0	1
Oc1ccc2C(=C(C(=O)Oc2c1)c3ccc(F)cc3)Oc4ccc(OCCN5CCCCC5)cc4	0	1	1	0	1
OC1CCC(CC1)C2=C(c3ccc(O[C@H]4CCN(CCCF)C4)cc3)c5ccc(O)cc5CCC2	0	1	1	0	1
Cc1oc2cc(ccc2n1)C3=C(c4ccc(O[C@H]5CCN(CCCF)C5)cc4)c6ccc(O)cc6CCC3	0	1	1	0	1
Oc1ccc2C(=C(CCCc2c1F)c3ccc(OC(F)F)cc3F)c4ccc(O[C@H]5CCN(CCCF)C5)cc4	0	1	1	0	1
COc1ccc(cc1F)C2=C(c3ccc(O[C@H]4CCN(CCCF)C4)cc3)c5ccc(O)cc5CCC2	0	1	1	0	1
COc1ccc(C2=C(c3ccc(O[C@H]4CCN(CCCF)C4)cc3)c5ccc(O)cc5CCC2)c(C)c1	1	1	1	0	1
CN1CCC(=CC1)C2=C(c3ccc(O[C@H]4CCN(CCCF)C4)cc3)c5ccc(O)cc5CCC2	0	1	1	0	1
Oc1cccc(c1)C2=C(c3ccc(O[C@H]4CCN(CCCF)C4)cc3)c5ccc(O)cc5CCC2	0	1	1	0	1
CCCCOC(=O)c1c(F)c(F)c(O)c(F)c1F	1	0	0	0	0
CCCCOC(=O)c1cc(Cl)c(O)c(Cl)c1	1	1	0	0	0
CCCCOC(=O)c1cc(Br)c(O)c(Br)c1	1	0	0	0	0
CCCCOC(=O)c1ccc(O)c(Br)c1	1	0	0	0	0
CCCCOC(=O)c1cc(I)c(O)c(I)c1	1	0	0	0	0
CCCCOC(=O)c1ccc(O)c(I)c1	1	0	0	0	0
CCCCOC(=O)c1cc(C)c(O)c(C)c1	1	0	0	0	0
CCCCOC(=O)c1cc(O)c(O)c(O)c1	1	0	0	0	0
CCCCCCCCOC(=O)c1cc(I)c(O)c(I)c1	1	0	1	0	0
CCCCOC(=O)c1ccc(O)cc1	1	0	0	0	0
CCCCCCCCOC(=O)c1cc(c(O)c(c1)[N+](=O)[O-])[N+](=O)[O-]	0	1	0	0	1
CCCCCCCCOC(=O)c1cc(O)c(O)c(O)c1	1	0	0	0	0
CCCCCCCCOC(=O)c1cc(C)c(O)c(C)c1	1	0	0	0	0
CCCCCCCCCCNCCOc1ccc(cc1C)C(CCC)(CCC)c2ccc(O)c(C)c2	0	1	1	0	0
CCCCCCCCCCCCCCCCNCCOc1ccc(cc1C)C(CCC)(CCC)c2ccc(O)c(C)c2	0	1	1	0	0
CCCCCCCCCCCCNCCOc1ccc(cc1C)C(CCC)(CCC)c2ccc(O)c(C)c2	0	1	1	0	0
CCCCCCCCNCCOc1ccc(cc1C)C(CCC)(CCC)c2ccc(O)c(C)c2	0	1	1	0	0
CCCCCCNCCOc1ccc(cc1C)C(CCC)(CCC)c2ccc(O)c(C)c2	1	1	1	0	0
CCCC(CCC)(c1ccc(O)c(C)c1)c2ccc(OCCN)c(C)c2	1	0	1	1	0
CCCCCCCCOc1ccc(cc1C)C(CCC)(CCC)c2ccc(O)c(C)c2	1	0	1	0	0
CCCCCCOc1ccc(cc1C)C(CCC)(CCC)c2ccc(O)c(C)c2	1	0	1	0	0
CCCCOc1ccc(cc1C)C(CCC)(CCC)c2ccc(O)c(C)c2	1	0	1	0	0
CCCC(CCC)(c1ccc(O)c(C)c1)c2ccc(OCC)c(C)c2	1	0	1	1	0
Cc1cccc2[nH]c(nc12)c3cc4ccccc4n3Cc5ccccc5	1	1	1	0	1
Cc1cc(C)c2nc([nH]c2c1)c3cc4ccccc4n3Cc5ccccc5	1	1	1	0	1
C(c1ccccc1)n2c(cc3ccccc23)c4nc5ccccc5[nH]4	1	0	1	1	1
Brc1cnc2[nH]c(nc2c1)c3cc4ccccc4n3Cc5ccccc5	1	1	1	1	1
Brc1ccc2[nH]c(nc2c1)c3cc4ccccc4n3Cc5ccccc5	1	1	1	1	1
Clc1cc2nc([nH]c2cc1Cl)c3cc4ccccc4n3Cc5ccccc5	1	1	1	1	1
BrC1=CN2NC(=NC2N=C1)c3cc4ccccc4n3Cc5ccccc5	1	1	1	1	1
Cc1cccc2[nH]c(nc12)c3cc4ccccc4[nH]3	1	0	0	1	1
O=C(c1ccccc1)c2ccc3[nH]c(nc3c2)c4cc5ccccc5[nH]4	0	0	0	0	1
Brc1ccc2[nH]c(nc2c1)c3cc4ccccc4[nH]3	1	0	0	1	1
N1C(=Nc2cccc3cccc1c23)c4cc5ccccc5[nH]4	1	0	0	1	1
COc1cc(ccc1O)C2Oc3c(OC)cc(\C=C\CO)cc3C2CO	1	1	0	0	1
C[C@@H](COc1ccc(cc1)C2Oc3ccc(O)cc3C(=C2c4cccc(O)c4)C)N5CC[C@@H](C)C5	0	1	1	0	0
CC1=C(C(Oc2ccc(O)cc12)c3ccc(OCCN4CCC4)cc3)c5cccc(O)c5	0	1	1	0	1
CC1=C(C(Oc2ccc(O)cc12)c3ccc(OCCN4CCCC4)cc3)c5cccc(O)c5	0	1	1	0	0
CC1=C(C(Oc2ccc(O)cc12)c3ccc(OCCN4CCCCC4)cc3)c5cccc(O)c5	0	1	1	0	0
CC1=C(C(Oc2ccc(O)cc12)c3ccc(OCCN4CCCCCC4)cc3)c5cccc(O)c5	0	1	1	0	0
CC1CN(CCOc2ccc(cc2)C3Oc4ccc(O)cc4C(=C3c5cccc(O)c5)C)C1	0	1	1	0	0
C[C@@H]1CCN(CCOc2ccc(cc2)C3Oc4ccc(O)cc4C(=C3c5cccc(O)c5)C)C1	0	1	1	0	0
C[C@H]1CCN(CCOc2ccc(cc2)C3Oc4ccc(O)cc4C(=C3c5cccc(O)c5)C)C1	0	1	1	0	0
CC1CCN(CCOc2ccc(cc2)C3Oc4ccc(O)cc4C(=C3c5cccc(O)c5)C)CC1	0	1	1	0	0
C[C@@H](COc1ccc(cc1)C2Oc3ccc(O)cc3C(=C2c4cccc(O)c4)C)N5CCCC5	0	1	1	0	1
C[C@H](COc1ccc(cc1)C2Oc3ccc(O)cc3C(=C2c4cccc(O)c4)C)N5CCCC5	0	1	1	0	1
C[C@@H](COc1ccc(cc1)C2Oc3ccc(O)cc3C(=C2c4cccc(O)c4)C)N5CCC5	0	1	1	0	1
C[C@@H](COc1ccc(cc1)C2Oc3ccc(O)cc3C(=C2c4cccc(O)c4)C)N5CCCCC5	0	1	1	0	1
C[C@@H](COc1ccc(cc1)C2Oc3ccc(O)cc3C(=C2c4cccc(O)c4)C)N5CCCCCC5	0	1	1	0	1
C[C@@H](COc1ccc(cc1)[C@@H]2Oc3ccc(O)cc3C(=C2c4cccc(O)c4)C)N5CC[C@@H](C)C5	0	1	1	0	0
C[C@@H](COc1ccc(cc1)[C@H]2Oc3ccc(O)cc3C(=C2c4cccc(O)c4)C)N5CC[C@@H](C)C5	0	1	1	0	0
C[C@@H](COc1ccc(cc1)C2Oc3ccc(O)cc3C(=C2c4cccc(O)c4)C)N5CC[C@H](C)C5	0	1	1	0	0
C[C@H](COc1ccc(cc1)C2Oc3ccc(O)cc3C(=C2c4cccc(O)c4)C)N5CC[C@@H](C)C5	0	1	1	0	0
C[C@H](COc1ccc(cc1)C2Oc3ccc(O)cc3C(=C2c4cccc(O)c4)C)N5CC[C@H](C)C5	0	1	1	0	0
C[C@@H](COc1ccc(cc1)C2Oc3cc(O)ccc3C(=C2c4cccc(O)c4)C)N5CC[C@@H](C)C5	0	1	1	0	0
C[C@@H](COc1ccc(cc1)C2Oc3ccc(O)cc3C(=C2c4ccc(O)cc4)C)N5CC[C@@H](C)C5	0	1	1	0	0
C[C@@H](COc1ccc(cc1)C2Oc3cc(O)ccc3C(=C2c4ccc(O)cc4)C)N5CC[C@@H](C)C5	0	1	1	0	0
C[C@@H](COc1ccc(cc1)C2Oc3ccc(O)cc3C(=C2c4ccccc4)C)N5CC[C@@H](C)C5	0	1	1	0	0
C[C@@H](COc1ccc(cc1)C2Oc3ccc(O)cc3C(=C2c4cccc(F)c4)C)N5CC[C@@H](C)C5	0	1	1	0	0
C[C@@H](COc1ccc(cc1)C2Oc3ccc(O)cc3C(=C2c4ccc(F)cc4)C)N5CC[C@@H](C)C5	0	1	1	0	0
C[C@@H](COc1ccc(cc1)C2Oc3ccc(O)cc3C(=C2c4cccc(c4)C#N)C)N5CC[C@@H](C)C5	0	1	1	0	0
C[C@@H](COc1ccc(cc1)C2Oc3ccc(O)cc3C(=C2c4ccc(cc4)C#N)C)N5CC[C@@H](C)C5	0	1	1	0	0
C[C@@H](COc1ccc(cc1)C2Oc3ccc(O)cc3C(=C2c4cccc(c4)S(=O)(=O)C)C)N5CC[C@@H](C)C5	0	1	1	0	1
C[C@@H](COc1ccc(cc1)C2Oc3ccc(O)cc3C(=C2c4ccc(cc4)S(=O)(=O)C)C)N5CC[C@@H](C)C5	0	1	1	0	1
Oc1ccc(\C=C\C(=O)c2ccc(O)cc2O)cc1	1	0	0	0	1
COC(=O)Cc1ccc(OCc2oc(nc2C)c3cccc(OC)c3)cc1	1	1	1	1	1
COC(=O)c1ccc(OCc2oc(nc2C)c3cccc(OC)c3)cc1	1	1	1	0	1
COC(=O)Cc1ccc(OCc2oc(nc2C)c3ccccc3OC)cc1	1	1	1	0	1
COC(=O)c1cccc(OCc2oc(nc2C)c3ccccc3OC)c1	1	1	1	1	1
CC1CC(=O)C2=C(C1)OC3=C(C2c4cc5ccccc5n4Cc6ccccc6)C(=O)CCC3(C)C	0	1	1	0	1
CC1(C)CC(=O)C2=C(C1)OC3=C(C2c4cc5ccccc5n4Cc6ccccc6)C(=O)CCC3(C)C	0	1	1	0	1
CC1CC(=O)C2=C(C1)OC3=C(C2c4cc5ccccc5n4Cc6ccccc6)C(=O)CC(C)(C)C3	0	1	1	0	1
CC1(C)CC(=O)C2=C(C1)OC3=C(C2c4cc5ccccc5n4Cc6ccccc6)C(=O)CCC3	0	1	1	0	1
CC1(C)CCC(=O)C2=C1OC3=C(C2c4cc5ccccc5n4Cc6ccccc6)C(=O)CCC3	0	1	1	1	1
CC1CC(=O)C2=C(C1)OC3=C(C2c4cc5ccccc5n4Cc6ccccc6)C(=O)CCC3	0	1	1	0	1
CC1(C)CC(=O)C2=C(C1)OC3=C(C2c4cc5ccccc5n4Cc6ccccc6)C(=O)CC(C)(C)C3	0	1	1	1	1
CC1CC(=O)C2=C(C1)OC3=C(C2c4cc5ccccc5n4Cc6ccccc6)C(=O)CC(C)C3	0	1	1	0	1
O=C1CCC2=C1C(C3=C(CCC3=O)O2)c4cc5ccccc5n4Cc6ccccc6	0	1	0	1	1
O=C1NC(=O)C2=C(N1)OC3=C(C2c4cc5ccccc5n4Cc6ccccc6)C(=O)NC(=O)N3	0	1	0	1	1
COc1cc(OC)cc(\C=C\c2ccc(cc2)C3=C(C4CC(C3O4)S(=O)(=O)Oc5ccc(Br)cc5)c6ccc(O)cc6)c1	0	1	1	0	1
CCc1ccccc1OS(=O)(=O)C2CC3OC2C(=C3c4ccc(O)cc4)c5ccc(\C=C\c6cc(OC)cc(OC)c6)cc5	0	1	1	0	1
Oc1ccc(cc1)C2=C(C3OC2CC3S(=O)(=O)Oc4ccccc4)c5ccc(\C=C\c6cc(O)cc(O)c6)cc5	0	1	0	0	1
Oc1ccc(cc1)C2=C(C3OC2CC3S(=O)(=O)Oc4ccc(Br)cc4)c5ccc(\C=C\c6cc(O)cc(O)c6)cc5	0	1	1	0	1
COc1cccc(OS(=O)(=O)C2CC3OC2C(=C3c4ccc(O)cc4)c5ccc(\C=C\c6cc(O)cc(O)c6)cc5)c1	0	1	1	0	1
Oc1ccc(cc1)C2=C(C3OC2CC3S(=O)(=O)Oc4ccc(F)cc4)c5ccc(\C=C\c6cc(O)cc(O)c6)cc5	0	1	1	0	1
Oc1ccc(cc1)C2=C(C3OC2CC3S(=O)(=O)Oc4ccc(Cl)cc4)c5ccc(\C=C\c6cc(O)cc(O)c6)cc5	0	1	0	0	1
Oc1ccc(cc1)C2=C(C3OC2CC3S(=O)(=O)Oc4ccccc4Cl)c5ccc(\C=C\c6cc(O)cc(O)c6)cc5	0	1	0	0	1
Cc1ccccc1OS(=O)(=O)C2CC3OC2C(=C3c4ccc(O)cc4)c5ccc(\C=C\c6cc(O)cc(O)c6)cc5	0	1	1	0	1
Oc1ccc(cc1)C2=C(C3OC2CC3S(=O)(=O)Oc4cccc(c4)C(F)(F)F)c5ccc(\C=C\c6cc(O)cc(O)c6)cc5	0	1	1	0	1
Oc1ccc(cc1)C2=C(C3OC2CC3S(=O)(=O)Oc4cccc(Cl)c4)c5ccc(\C=C\c6cc(O)cc(O)c6)cc5	0	1	0	0	1
Oc1ccc(cc1)C2=C(C3OC2CC3S(=O)(=O)Oc4cccc(O)c4)c5ccc(\C=C\c6cc(O)cc(O)c6)cc5	0	1	1	0	1
Cc1cccc(OS(=O)(=O)C2CC3OC2C(=C3c4ccc(O)cc4)c5ccc(\C=C\c6cc(O)cc(O)c6)cc5)c1	0	1	1	0	1
Oc1ccc(OS(=O)(=O)C2CC3OC2C(=C3c4ccc(O)cc4)c5ccc(\C=C\c6cc(O)cc(O)c6)cc5)cc1	0	1	1	0	1
Oc1ccc(cc1)C2=C(C3OC2CC3S(=O)(=O)Oc4cccc(Br)c4)c5ccc(\C=C\c6cc(O)cc(O)c6)cc5	0	1	1	0	1
Cc1ccc(OS(=O)(=O)C2CC3OC2C(=C3c4ccc(O)cc4)c5ccc(\C=C\c6cc(O)cc(O)c6)cc5)cc1	0	1	1	0	1
Oc1ccc(cc1)C2=C(C3OC2CC3S(=O)(=O)Oc4cccc5ccccc45)c6ccc(\C=C\c7cc(O)cc(O)c7)cc6	0	1	0	0	1
Oc1ccc(cc1)C2=C(C3OC2CC3S(=O)(=O)Oc4ccccc4)c5ccc(\C=C\c6ccccc6)cc5	0	1	0	0	1
COc1cc(OC)cc(\C=C\c2ccc(OS(=O)(=O)C3CC4OC3C(=C4c5ccc(O)cc5)c6ccc(O)cc6)cc2)c1	0	1	1	0	1
Oc1ccc(cc1)C2=C(C3OC2CC3S(=O)(=O)Oc4ccc(\C=C\c5ccccc5)cc4)c6ccc(O)cc6	0	1	0	0	1
COc1cc(OC)cc(\C=C\c2cccc(OS(=O)(=O)C3CC4OC3C(=C4c5ccc(O)cc5)c6ccc(O)cc6)c2)c1	0	1	1	0	1
Oc1ccc(cc1)C2=C(C3OC2CC3S(=O)(=O)Oc4cccc(\C=C\c5cc(O)cc(O)c5)c4)c6ccc(O)cc6	0	1	1	0	1
Oc1ccc(cc1)C2=C(C3OC2CC3S(=O)(=O)Oc4ccc(\C=C\c5cc(O)cc(O)c5)cc4)c6ccc(O)cc6	0	1	0	0	1
Oc1ccc(cc1)C2=C([C@H]3O[C@H]2C[C@@H]3S(=O)(=O)Oc4ccccc4)c5ccc(O)cc5	0	1	0	0	1
COc1cc(OC)cc(\C=C\c2ccc(OS(=O)(=O)[C@H]3C[C@H]4O[C@@H]3C(=C4c5ccc(O)cc5)c6ccc(O)cc6)cc2)c1	0	1	1	0	1

## Sheet: test
SMILES	Caco-2	CYP3A4	hERG	HOB	MN
COc1cc(OC)cc(\C=C\c2ccc(OS(=O)(=O)[C@@H]3C[C@@H]4O[C@H]3C(=C4c5ccc(O)cc5)c6ccc(O)cc6)cc2)c1
OC(=O)\C=C\c1ccc(cc1)C2=C(CCOc3ccccc23)c4ccc(O)cc4
COc1ccc2C(=C(CCOc2c1)c3ccc(O)cc3)c4ccc(\C=C\C(=O)O)cc4
OC(=O)\C=C\c1ccc(cc1)C2=C(CCOc3cc(F)ccc23)c4ccc(O)cc4
OC(=O)\C=C\c1ccc(cc1)C2=C(CCSc3cc(F)ccc23)c4ccc(O)cc4
CC(=O)\C=C\c1ccc(cc1)C2=C(CCOc3cc(F)ccc23)c4ccc(O)cc4
Oc1ccc(cc1)C2=C(c3ccc(\C=C\c4ccccc4)cc3)c5ccc(F)cc5OCC2
Oc1ccc(cc1)C2=C(c3ccc(\C=C\C(=O)c4ccccc4)cc3)c5ccc(F)cc5OCC2
OC(=O)\C=C\C=C\c1ccc(cc1)C2=C(CCOc3cc(F)ccc23)c4ccc(O)cc4
CCN(CC)C(=O)\C=C\c1ccc(cc1)C2=C(CCOc3cc(F)ccc23)c4ccc(O)cc4
Oc1ccc(cc1)C2=C(c3ccc(\C=C\C(=O)N4CCCC4)cc3)c5ccc(F)cc5OCC2
CCN(CC)CCNC(=O)\C=C\c1ccc(cc1)C2=C(CCOc3cc(F)ccc23)c4ccc(O)cc4
Oc1ccc(cc1)C2=C(c3ccc(\C=C\C(=O)N4CCNCC4)cc3)c5ccc(F)cc5OCC2
CN1CCN(CC1)C(=O)\C=C\c2ccc(cc2)C3=C(CCOc4cc(F)ccc34)c5ccc(O)cc5
Oc1ccc(cc1)C2=C(c3ccc(\C=C\C(=O)N4CCN(Cc5ccccc5)CC4)cc3)c6ccc(F)cc6OCC2
Cc1ccc(cc1)N2CCN(CC2)C(=O)\C=C\c3ccc(cc3)C4=C(CCOc5cc(F)ccc45)c6ccc(O)cc6
Oc1ccc(cc1)C2=C(c3ccc(\C=C\C(=O)Nc4ccccc4)cc3)c5ccc(F)cc5OCC2
OC(=O)COc1ccc(cc1)C2=C(CCOc3cc(F)ccc23)c4ccc(O)cc4
Oc1ccc(cc1)C2=C(c3ccc(C=O)cc3)c4ccc(F)cc4OCC2
CCC(=C(c1ccc(O)cc1)c2ccc(\C=C\C(=O)O)cc2)c3ccccc3
OC(=O)CCCOc1ccc(cc1)C2=C(CCOc3cc(F)ccc23)c4ccc(O)cc4
COc1ccc2C(=C(CCOc2c1)c3ccc(O)cc3)c4ccc(OCC(=O)O)cc4
CCCC(CCC)(c1ccc(O)c(C)c1)c2cccs2
CCCC(CCC)(c1ccc(O)c(C)c1)c2cc(C)cs2
CCCC(CCC)(c1ccc(O)c(C)c1)c2ccc([nH]2)C(=O)OCC
CCCC(CCC)(c1ccc(O)c(C)c1)c2ccc(C(=O)OCC)n2C
CCCC(CCC)(c1ccc(O)c(C)c1)c2c[nH]c3cc(OCc4ccccc4)ccc23
Oc1ccc(cc1)c2nc(Cl)c(c(Oc3ccc(OCCN4CCCC4)cc3)n2)c5ccccc5
CN(C)CCOc1ccc(Nc2nc(nc(Cl)c2c3ccccc3)c4ccc(O)cc4)cc1
COc1ccc(cc1)c2nc(Cl)c(c(Oc3ccc(OCCN4CCCC4)cc3)n2)c5ccccc5
COc1ccc(cc1)c2nc(Cl)cc(Oc3ccc(OCCN4CCCC4)cc3)n2
CCN(CC)CCOc1ccc(Oc2cc(Cl)nc(n2)c3ccc(OC)cc3)cc1
COc1ccc(cc1)c2nc(Cl)cc(Oc3ccc(OCCN(C)C)cc3)n2
CCN(CC)CCOc1ccc(Nc2cc(Cl)nc(n2)c3ccc(OC)cc3)cc1
COc1ccc(cc1)c2nc(Cl)cc(Nc3ccc(NC(=O)CN4CCCC4)cc3)n2
CO[C@H]1C[C@H](C)CC2=C(NC\C=C\CCC[C@@H]3C[C@H]4[C@@H]5CCc6cc(O)ccc6[C@H]5CC[C@]4(C)[C@H]3O)C(=O)C=C(NC(=O)\C(=C\C=C/[C@H](OC)[C@@H](OC(=O)N)\C(=C\[C@H](C)[C@H]1O)\C)\C)C2=O
CO[C@H]1C[C@H](C)CC2=C(NCC#CCC[C@@H]3C[C@H]4[C@@H]5CCc6cc(O)ccc6[C@H]5CC[C@]4(C)[C@H]3O)C(=O)C=C(NC(=O)\C(=C\C=C/[C@H](OC)[C@@H](OC(=O)N)\C(=C\[C@H](C)[C@H]1O)\C)\C)C2=O
C[C@]12CC[C@H]3[C@@H](CCc4cc(O)ccc34)[C@@H]1CC[C@@]2(O)C#CC(=O)OCC5CCC#C\C=C/C#CC5
CC(C)C[C@H](NC(=O)[C@](C)(CCCC=C)NC(=O)[C@H](CCC(=O)N)NC(=O)[C@H](Cc1cnc[nH]1)NC(=O)[C@H](CC(C)C)NC(=O)[C@](C)(CCCC=C)NC(=O)[C@H](CCCCN)NC(=O)[C@H](Cc2cnc[nH]2)NC(=O)C)C(=O)N[C@@H](CCC(=O)N)C(=O)N[C@@H](CC(=O)O)C(=O)N[C@@H](CO)C(=O)N
CC(C)C[C@H](NC(=O)[C@]1(C)CCC\C=C/CCC[C@](C)(NC(=O)[C@H](CCCCN)NC(=O)[C@H](Cc2cnc[nH]2)NC(=O)C)C(=O)N[C@@H](CC(C)C)C(=O)N[C@@H](Cc3cnc[nH]3)C(=O)N[C@@H](CCCNC(=N)N)C(=O)N1)C(=O)N[C@@H](CCC(=O)N)C(=O)N[C@@H](CC(=O)O)C(=O)N[C@@H](CO)C(=O)N
CC(C)C[C@H](NC(=O)[C@]1(C)CCC\C=C/C[C@@H](C)C[C@](C)(NC(=O)[C@H](CCCCN)NC(=O)[C@H](Cc2cnc[nH]2)NC(=O)C)C(=O)N[C@@H](CC(C)C)C(=O)N[C@@H](Cc3cnc[nH]3)C(=O)N[C@@H](CCCNC(=N)N)C(=O)N1)C(=O)N[C@@H](CCC(=O)N)C(=O)N[C@@H](CC(=O)O)C(=O)N[C@@H](CO)C(=O)N
CC(C)C[C@H](NC(=O)[C@]1(C)C[C@H](C)C\C=C/CCC[C@](C)(NC(=O)[C@H](CCCCN)NC(=O)[C@H](Cc2cnc[nH]2)NC(=O)C)C(=O)N[C@@H](CC(C)C)C(=O)N[C@@H](Cc3cnc[nH]3)C(=O)N[C@@H](CCCNC(=N)N)C(=O)N1)C(=O)N[C@@H](CCC(=O)N)C(=O)N[C@@H](CC(=O)O)C(=O)N[C@@H](CO)C(=O)N
CC(C)C[C@H](NC(=O)[C@]1(C)CCC\C=C/CCC[C@](C)(NC(=O)[C@H](CCCCN)NC(=O)[C@H](Cc2cnc[nH]2)NC(=O)C)C(=O)N[C@@H](CC(C)C)C(=O)N[C@@H](Cc3cnc[nH]3)C(=O)N[C@@H](CCC(=O)N)C(=O)N1)C(=O)N[C@@H](CCC(=O)N)C(=O)N[C@@H](CC(=O)O)C(=O)N[C@@H](CO)C(=O)N
CC[C@H](C)[C@H](NC(=O)[C@H](CCCCN)NC(=O)[C@H](Cc1cnc[nH]1)NC(=O)C)C(=O)N[C@@H](CC(C)C)C(=O)N[C@@H](Cc2cnc[nH]2)C(=O)N[C@@H](CCCNC(=N)N)C(=O)N[C@@H](CC(C)C)C(=O)N[C@@H](CC(C)C)C(=O)N[C@@H](CCC(=O)N)C(=O)N[C@@H](CC(=O)O)C(=O)N[C@@H](CO)C(=O)N
CC(C)C[C@H](NC(=O)[C@]1(C)CCC\C=C/C[C@H](C)C[C@](C)(NC(=O)[C@H](CCCCN)NC(=O)[C@H](Cc2cnc[nH]2)NC(=O)C)C(=O)N[C@@H](CC(C)C)C(=O)N[C@@H](Cc3cnc[nH]3)C(=O)N[C@@H](CCCNC(=N)N)C(=O)N1)C(=O)N[C@@H](CCC(=O)N)C(=O)N[C@@H](CC(=O)O)C(=O)N[C@@H](CO)C(=O)N
CC\C(=C(/c1ccc(O)cc1)\c2ccc(OCCN(C)C)cc2)\c3ccc(cc3)C(=O)NO
CC\C(=C(/c1ccc(O)cc1)\c2ccc(OCCN(C)C)cc2)\c3ccc(CCCCC(=O)NO)cc3
CC\C(=C(/c1ccc(O)cc1)\c2ccc(OCCN(C)C)cc2)\c3ccc(CCC(=O)NO)cc3
CC\C(=C(/c1ccc(O)cc1)\c2ccc(OCCN(C)C)cc2)\c3ccc(OCCCCC(=O)NO)cc3
CCC(=C(c1ccc(O)cc1)c2ccc(OCCN3CCCC3)cc2)Cc4ccccc4
